# Supplementary material for: Difference in effects of open and closed motor skills on energy expenditure and after-burn effect in college student within physical classes
Source: PeerJ. 2026 Feb 6;14:e20562. doi: 10.7717/peerj.20562 (PMC12884957; doi:10.7717/peerj.20562)
Supplement: Supplemental Information 1 [file peerj-14-20562-s001.xlsx]

## Sheet: HR
		HIIT																			SIT															THR
	Time(min)	Sub_1	Sub_2	Sub_3	Sub_4	Sub_5	Sub_6	Sub_7	Sub_8	Sub_9	Sub_10	Sub_11	mean	SD	session	mean	SD	peak	SD	session	Sub_1	Sub_2	Sub_3	Sub_4	Sub_5	Sub_6	Sub_7	mean	SD	session	mean	SD	peak	SD	session	Sub_1	Sub_2	Sub_3	Sub_4	Sub_5	Sub_6	Sub_7	Sub_8	Sub_9	mean	SD	session	mean	SD
	1	103.263	148.39	132.27	109.273	137.21	128.283	141.25	130.49	130.99	128.303	137.72	129.77	13.16						1	131.787	142.063	150.567	144.577	135.573	119.963	127.727	136.04	10.54						1	146.123	143.41	121.32	119.603	136.64	136.267	138.007	129.47	120.207	132.34	10.11
	2	136.17	167.43	142.997	135.907	144.453	140.237	149.523	146.047	153.227	145.55	135.187	145.16	9.36						2	150.06	161.41	153.903	157.323	149.487	144.26	150.757	152.46	5.64						2	155.407	160.633	154.063	157.063	157.383	157.687	156.583	162.887	156.357	157.56	2.68
	3	128.12	154.1	156.837	140.997	164.78	149.643	152.2	163.247	145.96	162.01	157.277	152.29	10.85						3	151.403	169.427	159.07	159.617	149.797	146.42	153.273	155.57	7.75						3	151.663	161.797	164.077	159.56	154.96	161.107	152.747	160.663	149.94	157.39	5.11
	4	142.803	155.747	158.86	149.39	165.013	150.48	155.36	147.34	159.393	160.85	150.233	154.13	6.66						4	156.523	161.753	157.09	154.81	156.67	154.097	156.253	156.74	2.46						4	150.81	156.51	160.367	161.577	161.6	157.767	153.913	158.07	148.533	156.57	4.65
	5	151.503	160.413	167.89	153.623	170.493	161.523	167.537	159.97	159.827	158.277	155.03	160.55	6.07						5	156.51	156.987	172.513	155.32	160.743	156.807	155.34	159.17	6.16						5	150.743	160.383	160.443	161.47	165.647	163.187	156.467	151.143	151.917	157.93	5.57
	6	158.05	152.557	160.819	154.577	156.409	152.158	168.067	161.503	163.305	155.567	152.238	157.75	5.16						6	156.54	147.866	159.235	168.846	145.711	153.446	130.43	151.72	12.11						6	148.584	163.138	159.946	160.46	166.826	169.748	146.701	155.389	152.758	158.17	7.93
	mean	136.628	156.444	153.27	140.612	156.393	147.048	155.642	151.422	152.105	151.755	147.943	149.93	6.44	1	129.768	17.1265				150.464	156.594	158.729	156.735	149.668	145.824	145.647	151.95	5.4	1	136.037	15.2135				150.557	157.639	153.362	153.281	157.165	157.613	150.741	152.934	146.612	153.32	3.73	1	132.339	14.0036
	peak	177	182	181	171	190	173	183	181	179	176	171	178.55	5.73	2	145.171	3.44076				170	184	195	181	170	169	169	176.86	10.12	2	152.457	2.99928				161	178	171	172	174	183	168	171	166	171.56	6.46	2	157.563	2.85329
0.0166667	1	93	115	106	96	84	95	97	100	98	87	98	97.18	8.4	3	152.259	4.3321				105	93	90	91	92	99	84	93.43	6.75	3	155.572	4.99439				115	108	99	89	99	107	104	109	98	103.11	7.7	3	157.39	1.65855
0.0333333	2	93	117	108	97	85	96	97	100	99	87	98	97.91	8.87	4	154.136	2.49103	80	0		105	93	93	92	92	100	83	94	6.93	4	156.742	2.19267	80	0		116	109	99	90	99	108	104	110	98	103.67	7.92	4	156.572	1.61286
0.05	3	93	119	108	97	86	96	97	100	99	87	98	98.18	9.17	5	160.555	3.83339	90	0		106	92	95	93	92	100	83	94.43	7.18	5	159.174	4.59082	90	0		115	109	98	90	100	107	103	110	98	103.33	7.68	5	157.933	1.74858
0.0666667	4	93	120	107	98	87	96	97	101	100	87	98	98.55	9.2	6	157.75	4.90385	100	11		106	93	96	92	92	100	83	94.57	7.21	6	151.725	5.42965	100	15		114	110	99	91	100	107	103	111	99	103.78	7.33	6	158.172	1.71704
0.0833333	5	93	119	105	98	88	95	98	101	100	87	98	98.36	8.7				110	40		106	95	98	93	93	100	84	95.57	6.85				110	20		115	109	100	92	101	108	104	111	99	104.33	7.11
0.1	6	93	116	102	98	89	96	98	101	101	87	99	98.18	7.68				120	50		106	95	99	94	93	100	84	95.86	6.87				120	15		114	108	100	91	102	108	104	111	100	104.22	6.94
0.116667	7	93	115	103	98	89	95	98	101	101	87	100	98.18	7.56				130	43		107	94	96	94	93	100	84	95.43	7.02				130	15		115	109	100	91	101	109	105	112	101	104.78	7.36
0.133333	8	93	119	105	98	88	95	99	101	101	87	100	98.73	8.73				140	49		109	94	98	95	93	100	85	96.29	7.34				140	81		115	110	101	92	102	110	105	112	100	105.22	7.22
0.15	9	94	122	107	98	86	95	99	101	100	88	101	99.18	9.66				150	509		109	95	100	95	94	100	85	96.86	7.34				150	377		114	110	102	92	103	110	105	113	99	105.33	7.18
0.166667	10	94	124	109	98	86	95	99	101	100	88	101	99.55	10.31				160	790		110	96	101	96	94	100	86	97.57	7.35				160	1045		115	111	102	93	103	109	106	112	98	105.44	7.13
0.183333	11	94	125	108	98	87	95	100	102	100	88	102	99.91	10.37				170	306		110	97	99	96	94	100	86	97.43	7.21				170	230		115	112	103	92	104	108	107	112	99	105.78	7.21
0.2	12	94	125	108	98	89	96	100	102	100	89	102	100.27	9.97				180	0		110	99	101	97	94	100	86	98.14	7.29				180	0		116	112	102	91	104	109	106	113	99	105.78	7.81
0.216667	13	94	123	107	99	91	96	100	102	100	89	103	100.36	9.19				190	0		111	101	103	98	94	100	86	99	7.75				190	0		117	113	101	92	105	109	107	113	100	106.33	7.79
0.233333	14	94	120	108	99	91	96	101	102	102	89	103	100.45	8.57					0		111	103	105	97	94	100	86	99.43	8.1					0		116	113	102	92	106	110	108	114	101	106.89	7.61
0.25	15	94	120	109	100	91	96	101	102	103	90	104	100.91	8.57							111	104	105	98	94	99	86	99.57	8.14							115	114	103	93	106	111	109	115	102	107.56	7.35
0.266667	16	94	120	111	100	91	97	101	102	103	90	104	101.18	8.73							111	105	104	99	96	100	87	100.29	7.61							116	114	102	92	107	110	108	115	102	107.33	7.73
0.283333	17	95	121	111	100	92	96	101	102	103	90	104	101.36	8.81							112	106	104	99	96	101	87	100.71	7.95							116	114	103	91	107	109	107	116	101	107.11	8.08
0.3	18	95	120	110	99	94	97	102	103	103	90	105	101.64	8.3							113	106	105	100	96	101	86	101	8.52							117	113	104	92	106	108	106	117	101	107.11	7.98
0.316667	19	95	118	110	100	94	97	102	103	103	90	105	101.55	7.84							113	108	107	101	96	102	87	102	8.6							118	114	105	93	107	109	106	117	102	107.89	7.85
0.333333	20	95	117	111	101	92	96	102	103	103	90	106	101.45	8.07							114	108	108	102	97	102	87	102.57	8.79							117	115	106	93	107	110	107	118	101	108.22	8.01
0.35	21	96	119	113	101	94	96	103	103	104	91	106	102.36	8.3							114	108	108	102	98	102	87	102.71	8.69							118	115	107	94	108	110	107	118	100	108.56	8
0.366667	22	96	121	115	102	93	96	103	103	104	91	106	102.73	9.06							115	110	109	103	98	102	87	103.43	9.22							119	116	107	94	109	111	108	117	99	108.89	8.27
0.383333	23	96	118	115	102	93	97	104	104	104	92	107	102.91	8.34							115	111	111	103	99	103	87	104.14	9.44							120	117	106	95	109	112	109	116	99	109.22	8.27
0.4	24	96	116	115	103	94	97	104	104	104	92	107	102.91	7.87							116	113	112	104	99	103	87	104.86	9.99							120	116	106	96	110	111	109	116	100	109.33	7.76
0.416667	25	96	114	115	103	94	98	105	103	105	93	107	103	7.38							116	114	112	104	100	103	87	105.14	10.04							119	117	107	97	110	110	110	116	100	109.56	7.43
0.433333	26	96	113	115	103	96	98	105	104	105	93	107	103.18	7.01							117	114	113	105	100	103	87	105.57	10.33							120	117	108	97	111	111	110	116	101	110.11	7.42
0.45	27	96	113	115	104	97	97	105	104	105	93	108	103.36	7.06							117	114	114	106	100	104	88	106.14	10.11							121	118	108	98	112	111	111	116	102	110.78	7.36
0.466667	28	96	115	116	105	97	97	106	105	104	94	108	103.91	7.41							117	115	116	107	101	104	88	106.86	10.42							122	119	109	98	113	112	111	117	102	111.44	7.73
0.483333	29	96	117	115	105	97	98	106	105	104	94	108	104.09	7.49							118	118	116	106	101	105	88	107.43	10.98							121	119	109	97	113	111	112	117	103	111.33	7.65
0.5	30	96	118	113	106	96	98	107	105	105	95	108	104.27	7.43							119	119	116	107	102	105	88	108	11.2							121	120	110	98	113	112	112	118	103	111.89	7.61
0.516667	31	96	121	112	105	96	98	107	105	105	95	108	104.36	7.9							120	119	114	108	101	105	88	107.86	11.25							122	120	110	98	112	113	112	119	102	112	8.02
0.533333	32	96	121	111	105	96	98	108	105	106	96	109	104.64	7.8							120	121	114	109	102	105	89	108.57	11.21							123	120	109	99	113	113	112	119	103	112.33	7.86
0.55	33	96	121	112	104	96	99	108	105	107	96	109	104.82	7.83							121	121	115	110	103	105	90	109.29	11.09							124	121	108	99	113	114	112	120	103	112.67	8.34
0.566667	34	96	119	114	104	99	99	108	106	107	96	110	105.27	7.42							121	121	117	110	103	105	90	109.57	11.28							123	122	109	99	114	113	112	120	103	112.78	8.24
0.583333	35	96	119	114	105	100	99	108	106	107	96	110	105.45	7.33							121	122	118	111	103	105	90	110	11.58							122	122	109	98	115	114	113	119	102	112.67	8.4
0.6	36	96	120	113	106	101	99	109	106	107	96	110	105.73	7.38							121	125	120	112	103	105	90	110.86	12.38							123	121	110	97	115	114	113	118	103	112.67	8.35
0.616667	37	97	123	110	106	102	99	109	106	106	97	111	106	7.52							122	126	121	112	103	106	90	111.43	12.75							123	120	109	98	116	115	114	117	103	112.78	8.06
0.633333	38	97	123	109	105	102	100	109	107	106	97	112	106.09	7.48							123	127	121	113	103	106	90	111.86	13.09							124	120	108	99	116	116	114	117	104	113.11	7.96
0.65	39	97	122	110	105	102	100	109	107	106	97	112	106.09	7.3							124	127	124	113	105	106	90	112.71	13.41							125	121	108	99	115	115	113	118	105	113.22	8.11
0.666667	40	97	121	112	105	102	100	109	107	107	97	113	106.36	7.31							124	129	124	114	106	106	91	113.43	13.41							126	121	109	100	114	114	114	118	104	113.33	8.11
0.683333	41	97	121	113	105	102	100	110	107	107	98	113	106.64	7.31							124	131	125	114	107	106	91	114	13.86							125	122	110	100	115	115	114	119	103	113.67	8.25
0.7	42	97	123	113	105	102	100	110	108	107	98	113	106.91	7.73							125	133	127	115	107	107	91	115	14.56							126	123	111	100	116	115	115	119	103	114.22	8.53
0.716667	43	98	125	110	105	104	101	110	109	107	98	114	107.36	7.78							125	135	127	115	107	107	91	115.29	14.99							126	123	110	99	116	116	116	119	104	114.33	8.67
0.733333	44	98	128	109	106	105	101	110	109	107	98	115	107.82	8.47							126	136	127	116	109	107	91	116	15.14							127	123	111	98	117	117	117	118	104	114.67	9.04
0.75	45	98	129	108	106	106	102	111	109	107	99	116	108.27	8.6							126	137	129	117	109	106	91	116.43	15.73							127	124	112	97	118	117	116	117	105	114.78	9.19
0.766667	46	98	129	108	106	105	102	112	109	109	99	116	108.45	8.66							126	138	129	116	110	106	92	116.71	15.61							127	124	113	96	118	116	116	116	106	114.67	9.23
0.783333	47	98	127	111	107	105	102	112	111	108	99	116	108.73	8.25							126	139	130	117	110	107	92	117.29	15.85							128	123	113	97	119	117	117	115	107	115.11	9.01
0.8	48	99	127	113	107	107	102	113	111	108	99	117	109.36	8.25							127	141	132	118	110	108	92	118.29	16.56							128	124	112	97	119	117	118	114	107	115.11	9.2
0.816667	49	99	129	113	106	107	102	113	112	107	100	117	109.55	8.65							128	141	133	119	111	108	92	118.86	16.71							129	124	111	98	120	118	119	113	108	115.56	9.23
0.833333	50	99	131	114	106	107	102	114	112	106	100	118	109.91	9.31							128	142	135	119	112	108	92	119.43	17.15							129	125	110	99	121	119	119	113	109	116	9.19
0.85	51	98	132	113	106	107	102	114	113	106	100	118	109.91	9.65							128	144	136	120	113	109	92	120.29	17.56							130	126	111	99	120	118	120	113	109	116.22	9.38
0.866667	52	98	132	115	106	107	102	115	113	107	101	119	110.45	9.72							128	145	137	121	113	109	93	120.86	17.67							130	126	111	100	119	119	120	114	109	116.44	9.1
0.883333	53	99	130	116	106	106	102	114	113	108	101	120	110.45	9.28							129	147	139	122	113	110	94	122	18.13							130	125	112	101	118	119	119	114	108	116.22	8.71
0.9	54	99	130	116	106	106	102	114	113	108	101	120	110.45	9.28							129	148	140	122	114	110	95	122.57	18.18							130	126	113	101	117	120	119	115	107	116.44	8.92
0.916667	55	99	130	114	107	106	102	114	114	110	101	120	110.64	9.14							130	150	142	123	114	111	95	123.57	18.91							130	126	112	100	116	121	120	116	107	116.44	9.28
0.933333	56	99	133	113	107	108	102	114	114	110	101	120	111	9.69							130	150	143	124	115	112	95	124.14	18.88							131	127	113	100	115	120	120	116	107	116.56	9.5
0.95	57	99	134	113	107	109	102	115	114	110	101	121	111.36	10.01							130	150	144	125	115	112	96	124.57	18.8							131	127	113	101	116	119	121	117	108	117	9.15
0.966667	58	99	134	114	107	110	103	115	114	109	102	122	111.73	9.94							131	151	145	125	115	112	97	125.14	18.99							132	128	114	101	117	118	120	118	108	117.33	9.37
0.983333	59	100	135	116	107	110	103	116	116	108	101	122	112.18	10.33							132	152	147	126	115	112	97	125.86	19.63							133	129	114	102	118	117	119	118	109	117.67	9.35
1	60	100	135	117	107	111	103	116	117	108	101	123	112.55	10.49							133	151	147	127	118	112	98	126.57	18.96							133	128	113	103	118	118	119	119	110	117.89	8.95
1.01667	61	100	134	117	107	111	103	116	117	109	102	124	112.73	10.24							133	152	147	127	119	113	98	127	18.98							132	129	112	103	119	118	119	120	110	118	9
1.03333	62	100	132	115	107	110	103	116	117	110	102	124	112.36	9.75							133	154	147	128	121	113	98	127.71	19.3							132	129	111	104	120	119	120	120	111	118.44	8.82
1.05	63	100	131	117	107	111	103	116	117	110	103	125	112.73	9.62							133	155	149	129	123	113	99	128.71	19.51							133	128	111	104	119	118	121	119	111	118.22	8.87
1.06667	64	100	131	116	107	112	103	116	117	110	103	125	112.73	9.57							134	154	152	129	125	113	99	129.43	19.79							133	127	112	104	120	117	120	118	110	117.89	8.74
1.08333	65	100	131	115	108	112	103	116	118	110	103	126	112.91	9.67							135	153	153	130	126	113	100	130	19.53							134	128	112	105	121	118	121	117	109	118.33	9.08
1.1	66	100	131	115	108	112	103	117	118	110	103	126	113	9.71							136	155	155	131	127	114	100	131.14	20.18							135	128	113	106	122	119	122	118	108	119	9.23
1.11667	67	100	133	117	108	113	104	118	118	109	103	127	113.64	10.24							136	153	156	132	127	114	101	131.29	19.75							135	129	114	106	122	119	123	119	109	119.56	9.17
1.13333	68	100	136	117	109	114	104	118	118	109	103	128	114.18	10.9							136	152	157	133	127	114	102	131.57	19.54							136	128	115	107	123	120	122	118	109	119.78	9.02
1.15	69	100	137	117	109	114	104	118	118	109	103	128	114.27	11.1							137	155	159	133	127	114	102	132.43	20.54							136	128	115	107	124	121	121	119	110	120.11	8.89
1.16667	70	100	137	119	109	115	104	118	119	110	104	128	114.82	11.05							138	157	160	134	127	114	103	133.29	20.93							136	129	114	106	125	122	120	120	110	120.22	9.34
1.18333	71	100	138	119	109	117	104	118	119	110	104	128	115.09	11.27							139	156	160	135	127	114	103	133.43	20.79							135	129	113	105	124	121	120	120	110	119.67	9.33
1.2	72	100	138	119	108	118	104	118	119	111	104	128	115.18	11.31							139	154	160	135	126	114	104	133.14	20.25							134	130	113	104	124	122	121	120	111	119.89	9.37
1.21667	73	100	137	117	108	119	104	119	118	111	104	128	115	11.09							139	155	160	136	126	115	104	133.57	20.29							134	131	113	103	124	123	122	120	112	120.22	9.67
1.23333	74	100	136	117	107	119	104	119	118	112	104	129	115	11.05							139	158	162	137	127	115	105	134.71	20.98							135	130	114	104	124	123	122	119	112	120.33	9.42
1.25	75	100	136	119	107	120	104	119	118	112	104	130	115.36	11.27							140	158	162	137	128	115	105	135	20.96							135	129	114	105	123	124	123	118	113	120.44	9.03
1.26667	76	100	136	119	108	120	104	119	119	112	105	130	115.64	11.13							141	157	160	138	129	116	105	135.14	20.21							136	129	115	104	122	124	123	119	114	120.67	9.22
1.28333	77	100	139	119	108	119	104	119	119	111	106	130	115.82	11.62							141	158	159	138	130	116	106	135.43	19.9							137	130	116	105	121	125	123	119	114	121.11	9.29
1.3	78	100	139	121	108	118	104	120	119	111	107	131	116.18	11.74							141	157	160	139	131	116	106	135.71	19.9							138	130	115	106	122	124	124	120	115	121.56	9.25
1.31667	79	100	139	122	108	118	105	120	119	111	107	131	116.36	11.68							143	156	158	140	131	116	106	135.71	19.47							138	131	116	107	122	123	124	121	115	121.89	9.03
1.33333	80	100	138	122	109	118	105	120	119	111	107	131	116.36	11.42							144	158	158	140	131	116	107	136.29	19.64							138	132	116	107	123	123	125	121	114	122.11	9.31
1.35	81	100	136	119	109	120	106	120	119	111	107	131	116.18	10.89							144	160	158	141	131	117	108	137	19.63							138	133	116	106	124	124	126	121	113	122.33	9.84
1.36667	82	100	135	118	109	121	107	120	119	111	107	131	116.18	10.64							145	158	161	142	131	118	108	137.57	19.76							139	133	116	105	125	125	125	120	112	122.22	10.4
1.38333	83	100	135	118	109	122	107	120	118	111	107	132	116.27	10.81							145	160	162	142	131	118	109	138.14	20.06							140	132	115	105	126	124	124	120	113	122.11	10.43
1.4	84	100	135	120	109	122	108	119	118	111	108	132	116.55	10.66							145	159	163	143	131	119	109	138.43	19.96							141	133	114	106	125	125	124	120	112	122.22	10.77
1.41667	85	101	135	121	108	122	109	118	118	112	108	133	116.82	10.63							146	158	164	144	132	119	109	138.86	20.04							140	133	114	106	126	126	125	120	112	122.44	10.65
1.43333	86	101	139	120	108	122	109	118	119	113	109	133	117.36	11.22							146	160	164	145	133	119	110	139.57	20.11							140	134	115	107	127	126	125	121	112	123	10.51
1.45	87	101	140	119	109	121	110	118	119	113	109	133	117.45	11.21							147	161	164	146	134	119	110	140.14	20.33							140	134	115	108	128	125	126	121	113	123.33	10.25
1.46667	88	101	141	118	109	121	111	118	120	113	109	133	117.64	11.36							147	159	164	146	135	120	111	140.29	19.53							141	135	116	108	129	126	127	122	113	124.11	10.56
1.48333	89	101	142	118	109	121	111	118	120	113	109	133	117.73	11.57							146	156	166	147	135	120	112	140.29	19.26							141	135	115	109	128	125	126	123	114	124	10.23
1.5	90	100	142	118	109	121	112	118	120	113	109	133	117.73	11.66							146	156	167	148	135	121	112	140.71	19.37							142	136	116	110	127	124	125	123	114	124.11	10.24
1.51667	91	100	142	120	109	123	112	118	120	112	110	133	118.09	11.73							146	158	167	148	137	121	113	141.43	19.31							143	137	117	110	128	125	126	124	114	124.89	10.54
1.53333	92	100	141	121	109	123	112	119	120	111	110	133	118.09	11.61							147	159	167	149	138	122	113	142.14	19.34							143	137	117	110	128	125	126	124	114	124.89	10.54
1.55	93	100	140	121	109	124	112	119	120	111	111	133	118.18	11.39							147	157	168	150	139	122	113	142.29	19.32							143	137	118	109	129	126	127	123	113	125	10.85
1.56667	94	101	138	121	109	125	113	119	121	111	111	133	118.36	10.88							147	155	170	150	141	122	114	142.71	19.25							143	136	119	108	130	125	128	122	112	124.78	11.08
1.58333	95	101	138	119	109	124	113	119	121	111	111	134	118.18	10.93							147	156	170	151	142	123	114	143.29	19.23							143	135	119	107	130	124	128	121	113	124.44	11.05
1.6	96	101	138	119	109	121	113	119	121	111	112	134	118	10.75							147	158	168	150	143	123	114	143.29	18.95							144	134	118	108	131	124	127	120	113	124.33	11.1
1.61667	97	101	138	117	110	119	113	119	121	111	112	134	117.73	10.63							148	159	170	151	144	124	115	144.43	19.17							144	134	117	108	131	125	126	121	114	124.44	10.99
1.63333	98	101	140	117	110	119	114	119	120	111	113	134	118	10.91							148	157	169	150	145	124	116	144.14	18.4							145	135	116	109	130	125	126	122	114	124.67	11.14
1.65	99	102	143	117	110	122	114	120	120	111	113	134	118.73	11.45							148	159	170	149	145	124	116	144.43	18.82							145	135	116	110	129	126	127	121	114	124.78	10.97
1.66667	100	101	145	119	109	123	114	120	120	111	113	134	119	12.12							148	157	170	149	145	125	117	144.43	18.15							144	136	117	110	129	127	127	122	115	125.22	10.63
1.68333	101	101	147	121	109	125	114	120	120	111	113	135	119.64	12.75							148	159	169	150	145	125	117	144.71	18.21							144	136	117	111	130	127	128	123	115	125.67	10.49
1.7	102	101	149	121	108	126	114	120	121	111	114	136	120.09	13.39							148	160	171	150	145	125	118	145.29	18.54							145	136	118	112	131	128	129	124	116	126.56	10.37
1.71667	103	101	149	121	107	127	115	120	121	111	114	136	120.18	13.49							148	160	171	151	145	125	118	145.43	18.59							145	136	119	112	131	128	129	124	116	126.67	10.27
1.73333	104	101	150	121	107	128	115	120	122	111	114	137	120.55	13.88							148	161	169	152	146	125	119	145.71	18.09							146	136	119	113	132	127	129	125	115	126.89	10.48
1.75	105	101	149	120	107	127	115	120	122	112	114	137	120.36	13.55							149	160	169	152	147	125	119	145.86	17.99							147	137	118	113	133	128	129	126	114	127.22	11.11
1.76667	106	101	147	118	107	127	116	121	121	112	115	138	120.27	13.2							149	160	170	151	147	126	121	146.29	17.47							147	137	117	113	133	128	130	125	114	127.11	11.26
1.78333	107	101	145	119	107	127	117	121	121	112	115	138	120.27	12.76							149	162	169	152	148	126	121	146.71	17.59							147	138	116	112	132	127	130	124	115	126.78	11.48
1.8	108	101	142	119	107	128	117	123	122	112	115	138	120.36	12.3							149	159	167	152	148	127	121	146.14	16.56							148	139	115	111	131	128	131	124	115	126.89	12.1
1.81667	109	101	141	120	107	129	117	125	122	111	116	138	120.64	12.27							149	157	169	153	148	127	121	146.29	16.82							149	139	115	110	130	128	132	125	116	127.11	12.35
1.83333	110	101	140	123	108	127	117	126	122	111	116	138	120.82	11.94							149	157	170	154	148	127	122	146.71	16.87							149	140	116	111	131	129	133	126	117	128	12.13
1.85	111	102	139	124	108	127	118	126	122	112	116	138	121.09	11.53							149	159	169	154	149	128	123	147.29	16.44							149	140	116	112	131	130	134	126	117	128.33	12.03
1.86667	112	102	141	124	108	130	119	127	121	113	116	139	121.82	12.11							149	161	168	155	150	128	123	147.71	16.57							148	139	117	112	132	129	133	127	117	128.22	11.52
1.88333	113	102	143	123	109	130	120	127	121	113	117	139	122.18	12.25							149	161	168	155	151	127	124	147.86	16.56							148	139	118	113	133	128	133	127	118	128.56	11.15
1.9	114	102	144	124	109	129	120	128	121	113	117	140	122.45	12.55							149	161	168	154	151	127	125	147.86	16.25							149	140	117	114	133	127	133	127	118	128.67	11.46
1.91667	115	102	142	124	109	129	120	129	121	113	117	141	122.45	12.41							149	161	170	153	151	127	125	148	16.62							150	140	118	114	134	127	134	126	119	129.11	11.57
1.93333	116	102	141	125	109	131	120	129	121	113	118	141	122.73	12.35							148	160	169	152	153	128	125	147.86	16.1							149	141	118	115	135	128	134	125	120	129.44	11.28
1.95	117	102	140	127	108	132	120	130	122	113	118	140	122.91	12.35							148	161	168	153	153	128	126	148.14	15.83							150	141	119	115	134	128	135	124	119	129.44	11.54
1.96667	118	102	140	127	108	132	121	131	122	113	118	140	123.09	12.39							148	163	168	154	154	128	126	148.71	16.21							150	140	119	114	133	129	135	124	118	129.11	11.65
1.98333	119	101	141	125	108	132	122	132	122	113	118	140	123.09	12.71							148	163	169	155	153	128	127	149	16.2							150	139	119	113	134	130	134	125	117	129	11.77
2	120	101	144	127	108	132	122	133	122	114	118	141	123.82	13.31							148	162	169	155	153	128	128	149	15.83							149	139	118	113	134	129	134	126	117	128.78	11.62
2.01667	121	101	146	127	108	134	123	134	122	114	118	141	124.36	13.81							148	160	169	156	154	128	128	149	15.7							149	140	119	113	135	130	135	125	117	129.22	11.78
2.03333	122	101	146	127	109	136	124	135	121	115	118	142	124.91	13.97							148	158	168	157	154	128	129	148.86	15.13							150	140	119	114	135	130	135	126	118	129.67	11.65
2.05	123	102	146	124	110	137	124	135	121	115	118	142	124.91	13.77							148	158	170	157	154	128	129	149.14	15.56							150	141	120	114	136	131	136	127	118	130.33	11.74
2.06667	124	102	146	124	111	136	124	135	122	116	118	142	125.09	13.48							148	160	169	158	154	128	130	149.57	15.43							151	141	119	115	136	132	135	128	117	130.44	11.96
2.08333	125	102	144	127	111	136	124	137	122	116	119	141	125.36	13.18							148	163	168	158	154	129	130	150	15.37							151	140	118	116	137	132	136	128	118	130.67	11.8
2.1	126	102	141	129	112	136	125	137	123	116	119	142	125.64	12.81							148	161	168	158	154	129	130	149.71	15.11							150	140	118	116	138	131	137	127	118	130.56	11.75
2.11667	127	102	139	130	112	136	125	138	123	116	119	142	125.64	12.71							148	160	170	159	155	129	131	150.29	15.34							149	141	119	115	137	130	137	126	119	130.33	11.52
2.13333	128	102	138	131	112	139	124	138	123	115	120	143	125.91	13.09							147	162	170	159	155	129	132	150.57	15.39							149	142	119	114	136	130	138	125	119	130.22	11.87
2.15	129	102	138	128	112	138	125	139	123	115	120	143	125.73	12.99							147	164	169	160	154	129	132	150.71	15.51							150	142	120	113	137	131	139	125	119	130.67	12.28
2.16667	130	102	138	128	112	140	126	140	123	115	120	142	126	13.17							147	162	169	160	154	129	133	150.57	15.04							150	142	120	113	137	131	139	125	119	130.67	12.28
2.18333	131	101	138	128	112	141	127	140	122	115	120	142	126	13.49							147	161	171	159	154	129	133	150.57	15.25							151	143	120	114	138	132	139	126	120	131.44	12.31
2.2	132	101	139	131	111	141	126	141	122	115	121	142	126.36	13.82							147	160	170	158	154	129	133	150.14	14.83							151	143	120	114	138	133	139	126	121	131.67	12.21
2.21667	133	101	141	132	111	141	126	141	122	116	121	143	126.82	14.08							147	162	170	159	154	129	134	150.71	14.96							150	142	119	115	137	133	140	127	121	131.56	11.81
2.23333	134	101	144	133	111	140	126	141	122	117	121	143	127.18	14.28							147	163	171	159	153	129	135	151	15.1							150	141	118	116	136	132	140	128	122	131.44	11.46
2.25	135	101	145	133	111	139	126	141	122	117	121	144	127.27	14.43							147	160	170	160	154	130	135	150.86	14.4							151	141	117	116	136	132	141	129	122	131.67	11.87
2.26667	136	101	145	133	111	139	128	141	122	117	121	144	127.45	14.42							147	159	170	161	153	130	136	150.86	14.21							152	142	117	117	136	133	141	129	121	132	12.13
2.28333	137	102	144	131	112	142	129	142	122	118	122	144	128	14.21							147	159	169	161	153	131	136	150.86	13.74							151	143	118	117	137	133	141	128	122	132.22	11.86
2.3	138	102	145	131	112	142	130	143	122	118	122	144	128.27	14.43							147	158	171	160	153	131	136	150.86	13.99							150	143	119	116	137	134	141	127	122	132.11	11.75
2.31667	139	103	147	131	112	143	131	143	122	117	122	144	128.64	14.68							147	158	169	160	152	132	138	150.86	12.92							151	144	119	116	138	135	140	126	123	132.44	12.01
2.33333	140	103	149	131	112	143	132	145	122	117	122	145	129.18	15.26							147	159	170	161	152	132	139	151.43	13.2							151	144	120	117	139	135	139	125	123	132.56	11.77
2.35	141	103	149	131	112	143	132	146	122	117	122	145	129.27	15.36							147	161	168	160	153	132	140	151.57	12.71							152	144	120	117	139	136	139	124	122	132.56	12.19
2.36667	142	103	148	132	112	143	132	147	122	117	122	145	129.36	15.36							147	161	169	159	153	131	141	151.57	12.95							152	145	120	118	140	136	140	125	123	133.22	12.09
2.38333	143	103	148	135	111	145	134	147	121	118	123	145	130	15.71							147	159	169	160	153	131	142	151.57	12.7							153	145	119	119	140	136	140	126	123	133.44	12.2
2.4	144	103	147	136	111	146	135	147	121	117	123	145	130.09	15.84							147	157	169	161	152	131	142	151.29	12.63							153	146	119	119	141	135	141	126	123	133.67	12.44
2.41667	145	103	145	136	110	146	135	147	122	117	123	145	129.91	15.71							147	156	167	161	152	131	142	150.86	12.1							152	147	120	120	141	134	142	127	122	133.89	12.2
2.43333	146	103	145	135	110	146	136	148	122	117	123	146	130.09	15.92							147	157	166	162	153	130	143	151.14	12.29							153	148	120	120	142	134	142	128	122	134.33	12.53
2.45	147	103	145	133	110	149	137	149	122	118	123	146	130.45	16.26							147	158	165	162	152	130	144	151.14	12.06							152	149	121	120	143	135	141	128	123	134.67	12.24
2.46667	148	103	146	132	111	149	137	150	122	120	123	146	130.82	16.19							147	160	165	161	152	130	145	151.43	12.04							152	150	121	120	143	135	140	129	124	134.89	12.15
2.48333	149	103	148	132	111	150	137	151	122	121	123	145	131.18	16.47							146	158	166	160	152	130	145	151	11.96							152	150	121	119	144	136	139	128	123	134.67	12.53
2.5	150	103	150	134	111	150	138	152	122	121	123	145	131.73	16.85							146	157	167	160	152	131	145	151.14	11.8							153	151	120	118	143	136	140	127	122	134.44	13.3
2.51667	151	103	150	136	112	151	139	152	122	121	124	146	132.36	16.94							146	158	167	159	151	131	146	151.14	11.68							153	151	121	118	142	135	140	126	122	134.22	13.15
2.53333	152	103	148	136	112	151	139	152	121	122	124	146	132.18	16.74							147	155	165	158	151	131	146	150.43	10.8							153	150	122	119	141	135	141	125	123	134.33	12.68
2.55	153	103	146	136	112	152	139	153	121	122	124	146	132.18	16.8							147	155	165	159	151	131	146	150.57	10.92							153	151	122	120	140	136	142	126	124	134.89	12.5
2.56667	154	103	146	136	112	154	139	154	122	123	125	146	132.73	17							146	158	164	160	151	131	146	150.86	11.17							153	151	121	120	141	136	142	126	124	134.89	12.69
2.58333	155	103	147	134	112	155	139	155	122	124	126	146	133	17.21							146	158	164	160	151	131	146	150.86	11.17							153	151	120	121	141	137	143	127	125	135.33	12.59
2.6	156	103	148	134	112	155	140	157	122	125	127	147	133.64	17.57							146	157	166	160	151	131	147	151.14	11.42							153	151	120	122	142	138	142	128	125	135.67	12.38
2.61667	157	103	151	134	112	155	140	158	123	125	127	147	134.09	17.91							146	155	166	159	151	131	147	150.71	11.15							153	152	121	121	143	138	143	128	125	136	12.66
2.63333	158	103	152	136	111	156	141	160	123	125	128	147	134.73	18.52							144	155	165	158	151	131	147	150.14	10.96							153	152	121	120	142	139	143	129	124	135.89	12.81
2.65	159	103	153	136	111	156	141	160	123	126	128	148	135	18.63							144	156	164	159	151	130	147	150.14	11.25							154	152	122	119	141	140	144	130	123	136.11	13.11
2.66667	160	103	151	136	111	157	141	160	123	126	128	148	134.91	18.56							143	156	164	158	150	130	148	149.86	11.17							154	151	122	119	142	139	145	130	123	136.11	13.06
2.68333	161	103	149	134	111	157	143	160	123	126	129	147	134.73	18.37							142	155	164	158	150	130	148	149.57	11.19							154	152	121	120	142	138	146	129	124	136.22	13.2
2.7	162	103	146	134	111	159	143	160	122	127	129	147	134.64	18.44							142	154	163	159	151	129	148	149.43	11.36							153	152	122	121	143	137	146	128	125	136.33	12.75
2.71667	163	103	145	134	112	160	143	160	122	129	130	147	135	18.28							142	155	162	159	151	129	148	149.43	11.24							153	153	123	121	144	138	145	127	124	136.44	12.96
2.73333	164	103	145	137	112	160	144	161	122	129	131	147	135.55	18.44							141	153	162	160	150	129	148	149	11.34							154	153	123	122	144	139	144	127	125	136.78	12.8
2.75	165	103	145	138	112	162	144	161	123	130	132	147	136.09	18.59							140	152	162	160	150	129	148	148.71	11.41							154	154	124	123	144	139	145	128	126	137.44	12.55
2.76667	166	103	147	138	113	162	145	161	123	134	132	147	136.82	18.51							140	154	160	160	150	129	149	148.86	11.17							153	154	124	123	144	140	146	129	126	137.67	12.4
2.78333	167	103	150	138	113	162	145	162	124	134	133	147	137.36	18.73							140	153	160	160	149	128	149	148.43	11.39							153	154	124	122	143	140	147	129	126	137.56	12.58
2.8	168	103	152	137	112	160	145	163	124	135	133	148	137.45	18.93							139	152	160	161	149	128	149	148.29	11.63							154	155	125	121	142	139	147	130	126	137.67	12.79
2.81667	169	103	152	136	112	161	146	163	125	135	134	148	137.73	19.01							139	151	160	161	149	128	148	148	11.58							154	156	126	120	143	139	148	131	125	138	13.19
2.83333	170	104	153	137	112	160	147	163	125	135	134	147	137.91	18.77							138	154	160	160	149	128	148	148.14	11.73							154	157	126	120	143	140	147	131	124	138	13.42
2.85	171	104	153	139	111	160	148	163	125	134	134	147	138	18.98							138	152	159	159	150	128	149	147.86	11.28							153	157	125	121	144	140	146	132	124	138	13.13
2.86667	172	104	153	140	112	158	149	163	125	134	133	147	138	18.7							138	150	159	159	150	127	149	147.43	11.47							154	156	124	121	144	141	145	132	125	138	13.06
2.88333	173	103	151	140	112	156	149	163	125	135	133	147	137.64	18.51							138	151	157	160	150	127	149	147.43	11.39							154	157	124	122	143	142	145	131	126	138.22	13
2.9	174	103	151	139	112	156	150	163	125	136	133	147	137.73	18.55							137	154	156	160	149	127	149	147.43	11.59							155	157	125	123	142	142	146	130	126	138.44	12.97
2.91667	175	104	152	141	112	156	150	163	125	137	133	148	138.27	18.5							137	153	156	160	149	126	149	147.14	11.8							154	157	125	123	142	143	146	129	127	138.44	12.83
2.93333	176	104	155	141	113	156	150	163	125	138	134	148	138.82	18.57							136	151	157	160	149	126	149	146.86	11.94							153	157	126	124	143	144	147	130	127	139	12.47
2.95	177	104	156	141	113	158	150	163	126	139	135	147	139.27	18.71							136	153	157	160	149	126	149	147.14	12.08							154	157	127	124	143	143	148	130	126	139.11	12.65
2.96667	178	104	156	141	113	159	150	163	127	139	135	147	139.45	18.74							136	154	155	161	150	126	149	147.29	12.13							154	158	127	125	143	144	148	131	127	139.67	12.51
2.98333	179	104	156	143	113	158	149	163	128	140	136	148	139.82	18.57							134	153	154	161	149	126	149	146.57	12.23							155	158	126	126	143	144	149	132	128	140.11	12.52
3	180	104	155	144	112	158	149	163	129	140	137	148	139.91	18.57							134	152	156	161	149	125	149	146.57	12.66							155	159	125	126	142	145	150	131	127	140	13.16
3.01667	181	104	152	144	112	159	149	163	129	140	137	149	139.82	18.5							134	151	156	160	149	125	149	146.29	12.41							154	159	125	127	143	145	150	130	126	139.89	13.14
3.03333	182	104	152	144	112	159	149	163	130	140	137	149	139.91	18.44							133	151	154	159	149	124	149	145.57	12.43							154	158	126	128	144	145	151	129	126	140.11	12.94
3.05	183	105	152	143	111	157	149	163	130	140	138	149	139.73	18.17							133	150	153	158	149	124	149	145.14	12.08							155	157	127	127	144	144	150	129	127	140	12.62
3.06667	184	105	152	141	112	157	149	163	130	141	139	148	139.73	17.94							133	148	154	159	149	124	148	145	12.22							155	158	128	126	144	143	151	128	127	140	12.98
3.08333	185	105	154	140	112	158	149	163	130	142	139	148	140	18.19							133	148	153	159	148	124	149	144.86	12.1							156	158	127	126	144	144	151	128	128	140.22	13.16
3.1	186	105	157	140	112	158	149	164	130	143	140	148	140.55	18.57							132	150	152	158	149	123	149	144.71	12.43							157	158	126	127	145	145	150	129	129	140.67	13.07
3.11667	187	105	158	140	113	158	149	163	130	146	141	148	141	18.44							132	150	152	157	149	123	150	144.71	12.32							157	158	126	127	145	144	149	129	128	140.33	13.06
3.13333	188	105	159	141	112	158	150	163	132	146	142	148	141.45	18.62							132	150	153	156	149	123	149	144.57	12.2							156	159	127	128	146	145	149	130	128	140.89	12.79
3.15	189	105	159	143	112	158	150	164	133	147	142	149	142	18.76							131	147	155	157	149	122	149	144.29	12.92							155	159	127	129	146	146	150	131	128	141.22	12.55
3.16667	190	105	159	144	112	158	149	164	133	147	143	149	142.09	18.73							130	146	155	157	148	122	149	143.86	13.01							156	160	128	129	145	147	150	131	127	141.44	12.88
3.18333	191	105	158	143	112	160	150	164	134	147	143	149	142.27	18.8							130	146	153	158	148	122	150	143.86	12.99							156	160	128	128	145	148	149	132	126	141.33	13.03
3.2	192	106	156	142	112	160	150	163	134	147	144	149	142.09	18.34							129	147	152	159	148	122	150	143.86	13.28							157	160	128	127	146	148	149	133	126	141.56	13.26
3.21667	193	106	155	141	112	158	150	164	134	147	144	149	141.82	18.2							129	148	152	158	148	122	150	143.86	13.15							157	160	127	128	146	147	150	132	126	141.44	13.36
3.23333	194	106	155	142	112	158	149	164	134	147	145	148	141.82	18.13							129	147	154	159	149	122	150	144.29	13.56							156	160	126	128	147	146	150	131	126	141.11	13.45
3.25	195	106	155	144	113	160	150	164	135	147	146	149	142.64	18.21							129	145	154	160	148	122	149	143.86	13.58							155	159	125	129	147	147	151	130	126	141	13.41
3.26667	196	106	156	145	113	160	150	164	136	147	146	149	142.91	18.25							129	143	152	160	148	122	149	143.29	13.34							155	159	126	130	146	148	152	130	127	141.44	13.12
3.28333	197	106	159	146	113	160	150	164	137	148	146	149	143.45	18.48							129	143	151	159	147	122	149	142.86	12.97							156	159	126	130	147	147	152	131	127	141.67	13.13
3.3	198	106	161	147	113	158	150	164	138	149	146	148	143.64	18.48							128	145	153	158	147	122	150	143.29	13.29							155	159	127	131	148	146	151	132	128	141.89	12.41
3.31667	199	106	162	148	113	157	149	164	139	150	145	148	143.73	18.48							128	148	154	157	147	122	150	143.71	13.35							155	159	128	132	148	147	150	132	128	142.11	12.12
3.33333	200	106	163	148	112	157	150	164	140	150	146	149	144.09	18.79							128	148	152	157	148	122	150	143.57	13.16							156	159	128	133	147	148	149	133	128	142.33	11.98
3.35	201	106	163	146	112	159	150	164	140	150	146	149	144.09	18.91							127	147	152	158	147	122	150	143.29	13.44							156	159	128	132	146	147	150	134	128	142.22	11.97
3.36667	202	106	163	146	112	159	150	164	140	150	146	149	144.09	18.91							127	145	152	158	147	122	149	142.86	13.28							155	160	128	133	147	148	151	133	127	142.44	12.33
3.38333	203	106	162	147	113	159	149	165	140	150	147	149	144.27	18.75							127	143	152	158	147	122	149	142.57	13.25							155	160	127	133	148	149	151	132	128	142.56	12.54
3.4	204	106	159	149	113	159	149	164	140	150	147	149	144.09	18.41							127	143	153	157	147	121	150	142.57	13.54							155	160	126	134	148	150	150	131	127	142.33	12.85
3.41667	205	106	158	148	114	158	149	164	140	150	147	149	143.91	18.06							127	145	152	158	147	121	150	142.86	13.63							156	160	126	135	149	150	151	132	127	142.89	12.93
3.43333	206	106	158	148	114	158	149	164	141	151	148	150	144.27	18.13							127	143	152	158	146	120	150	142.29	13.82							156	160	127	135	149	149	151	133	128	143.11	12.44
3.45	207	106	159	150	114	160	149	165	142	153	148	149	145	18.55							127	141	151	158	146	120	150	141.86	13.7							156	159	128	136	150	150	151	134	128	143.56	12.06
3.46667	208	106	160	150	114	160	150	165	143	153	149	149	145.36	18.66							126	142	149	157	146	120	150	141.43	13.49							156	159	127	136	149	151	151	133	128	143.33	12.34
3.48333	209	106	162	149	114	158	150	164	144	153	150	149	145.36	18.56							126	140	148	156	146	120	150	140.86	13.21							156	159	126	135	148	151	151	134	128	143.11	12.43
3.5	210	107	165	148	113	157	149	164	145	154	150	149	145.55	18.75							126	142	148	156	147	120	150	141.29	13.28							156	158	126	134	148	152	152	135	127	143.11	12.6
3.51667	211	107	167	146	113	159	149	165	146	154	151	150	146.09	19.22							126	143	149	157	146	120	150	141.57	13.5							155	157	126	133	149	153	152	136	127	143.11	12.5
3.53333	212	107	168	147	113	159	149	165	146	154	151	150	146.27	19.33							126	140	148	157	146	120	151	141.14	13.52							155	158	126	132	148	152	153	136	127	143	12.7
3.55	213	107	168	147	113	159	149	165	145	154	151	151	146.27	19.36							125	140	146	156	145	120	151	140.43	13.3							155	158	126	131	148	153	153	136	128	143.11	12.75
3.56667	214	107	168	150	114	159	149	165	145	154	151	151	146.64	19.22							125	140	145	156	145	119	151	140.14	13.5							156	157	127	132	148	154	152	135	129	143.33	12.39
3.58333	215	106	167	150	114	156	149	165	145	156	151	151	146.36	19.24							125	139	147	155	144	119	150	139.86	13.27							156	158	127	133	149	154	152	134	130	143.67	12.42
3.6	216	106	165	148	114	156	149	165	145	157	152	151	146.18	19.08							125	139	147	154	144	119	151	139.86	13.22							155	159	128	133	149	153	153	134	129	143.67	12.42
3.61667	217	106	164	146	114	156	148	166	146	158	152	151	146.09	19.12							126	139	145	153	144	119	151	139.57	12.7							156	159	129	134	150	154	153	135	130	144.44	12.18
3.63333	218	106	162	145	114	157	148	166	146	158	152	151	145.91	19							126	138	145	153	145	119	151	139.57	12.78							155	159	129	135	150	153	154	136	130	144.56	11.86
3.65	219	106	162	145	114	159	148	165	147	158	152	151	146.09	19.03							126	139	143	154	145	118	152	139.57	13.25							154	158	128	134	149	154	154	135	129	143.89	12.16
3.66667	220	107	163	146	114	160	149	165	148	157	152	150	146.45	18.91							126	137	144	154	145	118	152	139.43	13.34							154	157	127	133	149	155	154	136	128	143.67	12.47
3.68333	221	107	165	147	114	159	149	165	148	159	152	151	146.91	19.16							126	136	145	154	145	118	152	139.43	13.44							154	157	126	134	148	155	153	137	129	143.67	12.17
3.7	222	107	168	149	113	156	148	165	148	160	152	151	147	19.54							126	136	145	153	145	118	151	139.14	13.11							155	158	127	135	149	155	152	138	129	144.22	12.03
3.71667	223	107	169	148	113	156	148	166	149	160	152	151	147.18	19.74							126	138	143	153	145	118	151	139.14	12.93							155	158	128	136	149	156	152	138	130	144.67	11.72
3.73333	224	107	170	150	113	155	148	166	150	160	153	151	147.55	19.87							126	136	143	152	145	118	151	138.71	12.8							156	158	128	136	150	156	153	139	131	145.22	11.73
3.75	225	107	170	151	113	155	148	166	151	159	153	151	147.64	19.84							126	136	143	152	145	118	152	138.86	12.97							156	157	129	136	150	157	153	140	132	145.56	11.33
3.76667	226	107	169	151	113	157	148	167	151	158	154	151	147.82	19.88							125	137	141	153	145	118	152	138.71	13.2							156	158	129	136	149	156	154	140	133	145.67	11.24
3.78333	227	107	166	149	114	159	148	166	152	157	154	151	147.55	19.36							125	136	140	152	145	118	153	138.43	13.2							156	158	129	135	148	155	154	141	133	145.44	11.15
3.8	228	107	165	147	114	160	148	166	152	157	154	151	147.36	19.32							125	135	142	151	145	118	153	138.43	13.14							156	158	129	134	148	155	153	140	133	145.11	11.23
3.81667	229	107	165	147	114	160	148	166	153	158	154	151	147.55	19.4							124	136	142	150	144	118	153	138.14	13.04							156	157	130	134	149	156	152	139	134	145.22	10.92
3.83333	230	107	165	148	114	160	148	166	154	159	154	150	147.73	19.47							124	135	140	150	144	118	152	137.57	12.8							155	157	131	135	150	156	151	139	135	145.44	10.35
3.85	231	107	167	149	114	157	147	166	154	160	155	150	147.82	19.59							124	133	137	149	144	118	152	136.71	12.67							156	158	131	135	149	157	152	139	135	145.78	10.76
3.86667	232	108	169	148	114	157	147	166	155	160	156	151	148.27	19.67							124	134	139	149	144	119	152	137.29	12.41							156	158	132	136	148	157	152	140	134	145.89	10.49
3.88333	233	108	172	146	113	160	147	165	155	160	156	151	148.45	20.26							125	136	140	149	145	119	152	138	12.27							157	159	132	137	149	156	153	140	133	146.22	10.78
3.9	234	108	172	146	112	161	146	165	155	160	156	151	148.36	20.5							124	134	140	149	146	119	153	137.86	12.82							157	159	133	137	149	155	153	141	132	146.22	10.6
3.91667	235	108	171	146	112	158	146	165	155	159	156	151	147.91	20.16							124	134	139	148	146	120	153	137.71	12.42							157	158	133	138	148	156	154	142	132	146.44	10.47
3.93333	236	108	170	147	111	157	146	165	155	158	156	151	147.64	20.12							124	134	140	147	147	120	153	137.86	12.43							156	157	132	139	149	156	154	143	133	146.56	10.09
3.95	237	108	168	150	111	156	147	164	156	157	156	151	147.64	19.78							125	134	141	146	147	119	153	137.86	12.42							157	157	131	138	150	157	153	142	132	146.33	10.77
3.96667	238	108	166	150	111	159	147	164	156	157	157	151	147.82	19.77							125	132	143	146	147	120	152	137.86	12.21							157	157	130	137	149	158	152	141	131	145.78	11.28
3.98333	239	108	163	149	111	160	147	164	157	157	157	151	147.64	19.61							125	132	144	146	147	120	152	138	12.29							158	157	129	136	150	158	152	140	130	145.56	11.94
4	240	108	161	147	111	160	147	164	157	160	157	151	147.55	19.63							125	130	145	145	146	121	152	137.71	12.11							158	156	128	137	150	157	153	139	129	145.22	12.08
4.01667	241	108	161	146	111	158	147	164	158	161	157	151	147.45	19.63							125	130	147	144	146	121	152	137.86	12.24							159	157	129	138	150	156	153	138	128	145.33	12.21
4.03333	242	108	161	146	111	158	147	164	158	161	158	151	147.55	19.68							124	131	147	144	145	121	152	137.71	12.22							158	157	130	138	150	155	154	139	127	145.33	12
4.05	243	108	163	147	110	160	147	163	158	162	158	152	148	20.13							124	130	147	145	145	121	151	137.57	12.22							157	157	129	139	151	155	155	139	126	145.33	12.31
4.06667	244	109	164	150	110	160	146	163	158	162	158	151	148.27	20.01							124	132	147	145	145	121	151	137.86	12.03							156	156	130	140	151	155	156	140	125	145.44	12.1
4.08333	245	109	168	150	110	161	146	163	158	162	158	152	148.82	20.42							125	133	147	144	146	121	151	138.14	11.78							156	157	131	139	152	156	155	141	126	145.89	11.92
4.1	246	109	172	149	110	161	146	163	158	161	158	152	149	20.77							125	131	148	144	146	120	151	137.86	12.32							157	158	132	138	153	156	156	141	127	146.44	12.03
4.11667	247	110	173	148	110	159	146	163	159	162	159	153	149.27	20.76							124	130	150	143	145	121	151	137.71	12.49							158	159	131	137	153	157	157	142	127	146.78	12.66
4.13333	248	110	174	146	110	158	147	163	159	162	159	154	149.27	20.86							124	127	150	144	145	121	151	137.43	12.92							158	158	130	136	153	157	157	143	127	146.56	12.76
4.15	249	110	175	145	111	157	147	164	159	162	159	154	149.36	20.84							124	129	152	145	144	121	151	138	13.01							158	157	130	136	152	156	158	143	128	146.44	12.41
4.16667	250	110	175	147	111	157	146	164	160	162	159	153	149.45	20.85							124	127	153	146	144	120	150	137.71	13.6							158	157	131	137	151	156	158	144	129	146.78	11.87
4.18333	251	110	174	147	111	157	146	164	160	161	160	153	149.36	20.72							124	129	152	146	144	120	150	137.86	13.17							159	158	132	137	150	157	157	144	129	147	11.9
4.2	252	109	173	146	111	158	146	164	160	161	160	153	149.18	20.85							124	127	151	147	144	120	149	137.43	13.2							160	157	133	138	151	156	158	143	130	147.33	11.55
4.21667	253	109	170	146	111	158	146	164	159	161	160	153	148.82	20.47							124	125	151	148	143	120	149	137.14	13.53							160	158	132	139	152	157	158	142	131	147.67	11.74
4.23333	254	108	167	147	110	160	146	164	160	161	160	153	148.73	20.7							124	126	153	149	143	120	149	137.71	13.88							161	159	131	138	152	157	157	143	132	147.78	11.92
4.25	255	108	166	149	110	161	146	164	160	161	160	152	148.82	20.65							124	126	155	150	143	120	149	138.14	14.39							161	159	130	138	153	158	156	144	132	147.89	12.12
4.26667	256	108	166	149	110	162	147	164	161	162	160	152	149.18	20.81							125	129	155	151	143	121	148	138.86	13.64							160	158	130	139	153	158	157	144	131	147.78	12.04
4.28333	257	108	168	148	109	162	147	164	161	162	160	152	149.18	21.17							125	127	154	151	142	121	148	138.29	13.66							159	158	131	139	152	158	157	145	130	147.67	11.83
4.3	258	108	171	146	109	162	147	165	160	162	161	152	149.36	21.55							125	126	156	151	142	121	148	138.43	14.2							159	158	132	140	152	157	158	146	130	148	11.54
4.31667	259	108	173	146	110	161	147	165	161	162	161	153	149.73	21.58							125	126	156	151	142	121	147	138.29	14.09							159	158	133	141	153	156	158	146	131	148.33	11.05
4.33333	260	108	173	148	110	159	147	164	161	162	161	153	149.64	21.39							125	128	158	152	142	120	147	138.86	14.61							159	157	132	141	153	155	158	147	130	148	11.21
4.35	261	109	173	148	110	156	147	164	162	161	161	153	149.45	21.09							125	128	158	152	142	120	147	138.86	14.61							159	157	133	140	154	155	157	148	129	148	11.28
4.36667	262	109	172	147	110	156	147	164	162	161	161	153	149.27	20.99							125	130	157	153	142	121	147	139.29	14.1							158	157	134	140	155	156	158	148	128	148.22	11.48
4.38333	263	109	169	147	110	156	146	164	162	161	162	152	148.91	20.73							125	132	157	154	141	121	147	139.57	14.05							158	158	134	139	154	156	159	147	129	148.22	11.51
4.4	264	109	166	147	110	158	146	164	162	161	162	152	148.82	20.54							125	130	159	155	140	122	146	139.57	14.55							157	158	134	138	153	157	158	146	129	147.78	11.44
4.41667	265	109	165	150	111	160	146	163	161	162	162	151	149.09	20.28							125	132	160	155	140	123	145	140	14.31							157	157	134	137	152	158	159	146	130	147.78	11.42
4.43333	266	109	166	150	111	161	147	163	162	163	162	151	149.55	20.52							125	130	160	156	140	123	145	139.86	14.69							158	157	133	138	153	158	160	146	131	148.22	11.55
4.45	267	109	169	148	111	162	146	163	162	163	162	150	149.55	20.86							126	130	162	156	139	124	144	140.14	14.77							158	158	133	139	153	157	161	147	131	148.56	11.56
4.46667	268	110	173	148	112	162	146	163	162	163	162	152	150.27	20.9							126	129	162	156	138	123	144	139.71	15.09							158	157	133	140	154	157	161	147	132	148.78	11.22
4.48333	269	110	173	148	112	162	146	163	162	163	162	152	150.27	20.9							126	126	162	157	138	123	144	139.43	15.66							157	157	134	140	154	156	160	148	133	148.78	10.52
4.5	270	110	173	150	111	158	146	163	162	163	163	151	150	20.93							125	125	162	158	138	123	144	139.29	16.14							157	157	134	141	155	157	160	149	133	149.22	10.57
4.51667	271	110	173	151	111	157	146	163	161	163	163	151	149.91	20.84							125	126	163	158	138	123	144	139.57	16.24							158	157	135	142	156	156	161	149	134	149.78	10.32
4.53333	272	110	171	151	110	156	146	163	161	163	163	151	149.55	20.79							125	128	163	159	138	124	143	140	15.96							158	156	136	142	157	155	160	150	134	149.78	9.93
4.55	273	111	169	149	110	156	147	163	160	163	163	151	149.27	20.32							123	130	161	159	138	124	143	139.71	15.6							159	157	137	143	157	156	159	150	134	150.22	9.81
4.56667	274	111	169	149	110	158	147	163	160	163	163	151	149.45	20.4							123	128	161	158	138	124	143	139.29	15.62							160	157	136	143	158	157	160	151	133	150.56	10.57
4.58333	275	111	170	150	110	159	147	163	161	163	163	151	149.82	20.59							123	132	162	159	138	124	143	140.14	15.64							160	157	135	143	158	156	160	151	133	150.33	10.68
4.6	276	111	172	152	110	160	147	163	161	164	163	151	150.36	20.91							123	135	163	159	138	125	142	140.71	15.46							160	157	134	144	159	157	159	150	134	150.44	10.64
4.61667	277	111	173	152	110	160	146	163	161	164	164	151	150.45	21.1							123	137	164	160	138	125	142	141.29	15.79							159	157	134	144	159	158	159	149	135	150.44	10.44
4.63333	278	111	173	151	111	158	146	163	160	164	164	150	150.09	20.77							122	134	165	160	138	126	142	141	16.24							158	156	135	145	159	158	160	148	134	150.33	10.33
4.65	279	111	171	149	111	157	146	163	160	164	164	150	149.64	20.51							122	132	165	160	137	126	142	140.57	16.43							158	156	135	146	158	157	160	147	135	150.22	9.92
4.66667	280	111	170	148	111	157	146	163	161	164	164	150	149.55	20.47							121	135	165	161	137	127	141	141	16.45							159	156	136	145	159	156	159	146	136	150.22	9.67
4.68333	281	112	170	150	112	159	146	163	161	162	164	150	149.91	20.04							121	138	165	162	137	127	141	141.57	16.51							160	156	137	144	159	156	158	147	136	150.33	9.53
4.7	282	112	173	151	112	159	146	162	162	162	164	150	150.27	20.35							120	139	164	162	137	127	140	141.29	16.47							160	157	138	143	160	156	158	148	136	150.67	9.6
4.71667	283	112	174	152	111	159	146	162	162	162	164	150	150.36	20.66							120	140	164	163	137	127	140	141.57	16.66							160	157	138	144	161	155	159	148	135	150.78	9.87
4.73333	284	113	174	150	111	161	146	163	161	162	165	150	150.55	20.64							120	138	165	163	135	127	140	141.14	17.04							159	157	138	145	161	154	159	149	134	150.67	9.81
4.75	285	113	173	151	111	161	147	163	161	162	165	150	150.64	20.5							121	136	165	164	134	128	140	141.14	17.07							159	157	137	144	160	154	159	150	134	150.44	9.91
4.76667	286	112	172	152	111	161	147	163	160	163	165	150	150.55	20.6							121	137	164	164	135	129	140	141.43	16.6							160	157	136	145	161	155	158	150	134	150.67	10.2
4.78333	287	112	170	152	110	161	147	163	160	163	165	150	150.27	20.59							121	139	164	164	135	129	140	141.71	16.53							160	156	135	146	161	155	158	149	134	150.44	10.26
4.8	288	112	168	152	110	159	146	163	160	163	165	150	149.82	20.33							123	141	164	163	135	130	140	142.29	15.72							161	156	135	146	162	154	159	148	134	150.56	10.58
4.81667	289	112	168	152	110	157	146	163	160	163	165	150	149.64	20.24							124	142	166	163	135	130	140	142.86	15.98							161	157	136	146	161	153	159	148	135	150.67	10.11
4.83333	290	112	169	152	111	156	146	163	159	163	166	150	149.73	20.14							125	139	166	164	135	130	140	142.71	16.08							160	157	137	146	160	154	159	149	135	150.78	9.69
4.85	291	112	173	153	111	156	146	162	158	163	166	149	149.91	20.47							125	142	165	164	135	130	139	142.86	15.81							159	157	137	145	160	154	158	150	136	150.67	9.33
4.86667	292	113	173	154	112	158	146	163	158	162	166	149	150.36	20.18							126	143	164	164	136	130	139	143.14	15.3							159	157	138	144	161	155	157	149	137	150.78	9.15
4.88333	293	113	173	155	112	159	146	163	158	162	167	148	150.55	20.32							127	146	162	164	135	132	139	143.57	14.52							159	156	138	143	160	155	158	150	137	150.67	9.11
4.9	294	113	172	153	112	159	146	163	159	162	166	148	150.27	20.14							128	148	162	164	136	132	139	144.14	14.31							159	156	139	143	161	155	157	151	137	150.89	8.98
4.91667	295	113	168	155	112	157	146	163	159	162	167	148	150	19.78							129	149	163	163	137	133	140	144.86	13.86							160	157	139	144	161	154	156	152	137	151.11	8.95
4.93333	296	112	167	155	112	157	146	163	160	162	167	148	149.91	19.93							130	150	164	163	136	133	139	145	14.12							159	156	138	144	162	153	155	152	136	150.56	9.17
4.95	297	112	166	153	112	158	146	163	160	163	166	148	149.73	19.82							131	150	165	163	136	134	139	145.43	14.03							158	156	137	145	163	153	155	153	136	150.67	9.34
4.96667	298	112	165	152	111	157	146	163	160	164	166	148	149.45	19.95							133	151	165	164	137	134	139	146.14	13.86							157	157	137	146	162	154	156	154	137	151.11	9.03
4.98333	299	112	165	152	111	155	146	163	160	164	166	148	149.27	19.89							133	152	163	164	137	134	138	145.86	13.58							157	156	137	147	162	154	156	154	137	151.11	8.89
5	300	112	166	153	111	155	146	163	160	164	166	148	149.45	19.98							133	153	163	165	137	134	138	146.14	13.89							158	155	138	147	163	155	157	153	138	151.56	8.78
5.01667	301	112	167	155	111	158	145	163	160	164	166	148	149.91	20.23							134	154	164	165	139	134	138	146.86	13.81							158	155	139	146	163	154	157	152	139	151.44	8.41
5.03333	302	112	170	156	111	159	145	163	159	164	166	148	150.27	20.52							135	154	162	164	139	134	138	146.57	13.04							159	155	138	145	162	153	157	152	139	151.11	8.59
5.05	303	112	171	155	112	159	145	162	159	163	166	148	150.18	20.28							136	153	163	164	140	135	137	146.86	12.88							159	155	139	146	161	153	156	153	140	151.33	7.92
5.06667	304	112	172	153	113	160	145	162	159	162	165	148	150.09	20.07							137	154	164	164	141	136	137	147.57	12.79							158	155	140	147	162	154	155	154	140	151.67	7.7
5.08333	305	112	172	153	112	159	145	162	158	162	165	148	149.82	20.17							137	156	164	163	142	137	137	148	12.54							158	155	141	147	162	154	155	154	141	151.89	7.32
5.1	306	112	172	153	112	157	145	162	158	161	165	148	149.55	20.03							137	156	165	163	143	137	137	148.29	12.68							159	156	141	148	163	155	156	155	140	152.56	7.89
5.11667	307	113	170	155	111	157	145	162	158	161	165	148	149.55	19.86							138	154	165	164	143	137	137	148.29	12.57							159	155	141	148	162	155	156	155	139	152.22	7.89
5.13333	308	113	167	155	111	156	145	162	158	162	165	148	149.27	19.6							139	152	164	163	143	137	137	147.86	11.87							160	156	141	147	162	154	157	154	140	152.33	7.92
5.15	309	114	166	155	111	156	145	162	159	162	164	148	149.27	19.29							139	151	165	163	143	137	136	147.71	12.2							161	156	140	146	163	153	157	153	141	152.22	8.26
5.16667	310	114	166	153	112	159	145	162	159	163	164	148	149.55	19.24							141	152	164	164	144	137	136	148.29	11.95							161	157	140	145	162	152	157	152	140	151.78	8.42
5.18333	311	114	166	153	112	159	145	162	159	163	163	148	149.45	19.17							141	152	163	164	145	137	136	148.29	11.69							160	158	140	145	161	153	156	152	141	151.78	8
5.2	312	115	169	153	113	158	145	162	158	163	163	147	149.64	18.99							141	154	165	165	146	138	136	149.29	12.24							159	157	140	146	162	153	155	152	142	151.78	7.61
5.21667	313	115	171	155	113	156	145	161	158	163	164	147	149.82	19.18							140	156	165	165	147	138	136	149.57	12.47							158	156	141	147	162	152	155	153	142	151.78	7.14
5.23333	314	115	172	156	112	158	145	161	158	163	164	147	150.09	19.59							140	155	164	164	148	139	136	149.43	11.8							158	156	141	147	162	151	156	153	141	151.67	7.38
5.25	315	115	171	156	112	158	145	161	158	163	164	147	150	19.48							141	154	163	163	148	139	136	149.14	11.19							158	157	142	148	161	151	157	154	140	152	7.35
5.26667	316	115	169	157	113	157	145	161	158	163	164	147	149.91	19.07							141	152	164	164	148	139	135	149	11.69							158	157	143	148	161	152	157	155	140	152.33	7.21
5.28333	317	115	167	157	113	155	145	161	158	163	163	147	149.45	18.74							141	154	164	165	148	138	135	149.29	12.16							158	157	142	147	160	152	158	155	141	152.22	7.21
5.3	318	115	165	156	112	153	145	162	157	163	163	147	148.91	18.68							141	157	164	165	148	138	135	149.71	12.41							158	156	141	146	161	153	158	154	141	152	7.52
5.31667	319	116	165	154	112	152	145	162	157	164	163	147	148.82	18.5							141	159	164	165	148	139	134	150	12.68							158	156	140	147	161	153	158	153	142	152	7.42
5.33333	320	117	165	153	112	152	145	162	157	164	163	147	148.82	18.3							142	160	164	164	149	139	134	150.29	12.47							158	157	140	147	162	152	157	153	143	152.11	7.39
5.35	321	118	165	153	112	153	145	162	157	164	163	147	149	18.14							142	159	163	163	149	139	134	149.86	11.98							158	157	139	148	161	152	156	154	144	152.11	7.17
5.36667	322	118	167	152	112	154	145	162	157	164	162	146	149	18.28							142	157	164	164	150	139	134	150	12.12							158	157	140	148	160	153	155	154	144	152.11	6.74
5.38333	323	119	171	154	112	155	144	162	156	164	162	147	149.64	18.58							142	156	165	164	149	140	134	150	12.1							158	156	140	148	161	154	155	155	145	152.44	6.73
5.4	324	119	172	154	111	158	144	162	156	164	161	147	149.82	18.94							143	159	164	164	150	140	134	150.57	12.08							158	155	141	149	162	153	156	156	145	152.78	6.63
5.41667	325	119	173	154	111	158	144	162	156	164	161	147	149.91	19.06							144	160	162	164	150	140	134	150.57	11.76							158	155	142	149	162	152	156	157	144	152.78	6.65
5.43333	326	119	173	154	112	158	145	161	156	164	161	147	150	18.77							145	159	160	164	151	140	134	150.43	11.24							159	156	143	150	163	151	156	157	145	153.33	6.58
5.45	327	120	173	154	112	158	146	161	156	165	161	147	150.27	18.66							145	160	160	163	151	140	134	150.43	11.18							159	156	143	150	163	151	155	156	146	153.22	6.32
5.46667	328	120	172	153	112	157	146	161	156	165	161	147	150	18.48							146	164	162	162	151	140	134	151.29	11.87							158	156	142	149	162	152	155	155	147	152.89	6.09
5.48333	329	121	169	153	112	156	146	161	156	165	161	146	149.64	17.96							146	164	161	162	152	140	134	151.29	11.73							158	156	141	148	161	152	156	155	147	152.67	6.28
5.5	330	121	168	153	113	155	147	161	156	166	161	146	149.73	17.68							147	162	160	163	153	141	134	151.43	11.21							159	156	141	147	161	153	156	156	148	153	6.44
5.51667	331	121	167	154	114	155	147	161	155	166	161	146	149.73	17.36							147	159	161	163	153	141	134	151.14	10.93							159	157	142	146	160	153	157	156	148	153.11	6.33
5.53333	332	122	166	154	114	157	146	161	155	166	160	146	149.73	17.13							147	161	160	163	152	142	134	151.29	10.89							159	158	142	146	161	153	157	157	148	153.44	6.62
5.55	333	122	167	155	115	158	146	161	155	165	160	145	149.91	17.03							148	163	159	163	152	142	134	151.57	11.03							159	158	143	147	162	153	156	158	148	153.78	6.44
5.56667	334	122	167	155	115	159	145	161	155	165	160	144	149.82	17.13							149	164	160	164	152	142	135	152.29	11.18							159	158	144	147	161	152	155	158	149	153.67	5.96
5.58333	335	121	169	154	115	159	145	160	155	164	159	144	149.55	17.28							149	164	160	164	153	142	136	152.57	10.92							158	157	144	148	162	151	155	157	149	153.44	5.77
5.6	336	121	172	153	115	156	144	160	156	164	159	144	149.45	17.54							149	164	158	163	153	142	136	152.14	10.54							157	157	143	149	161	151	155	158	150	153.44	5.61
5.61667	337	121	173	154	115	155	144	160	155	163	158	144	149.27	17.49							150	165	156	162	153	141	137	152	10.3							157	156	142	149	160	152	156	158	151	153.44	5.57
5.63333	338	122	173	155	116	154	145	160	155	163	159	144	149.64	17.16							151	166	156	161	153	142	138	152.43	9.91							158	157	141	150	160	152	157	159	151	153.89	6.05
5.65	339	122	173	156	117	154	145	159	154	163	159	145	149.73	16.88							151	167	158	162	154	142	138	153.14	10.43							158	157	141	150	161	153	157	159	150	154	6.22
5.66667	340	123	172	155	117	153	145	159	154	163	158	145	149.45	16.47							151	168	158	161	155	143	139	153.57	10.13							157	157	142	150	161	153	158	159	150	154.11	5.97
5.68333	341	123	170	155	118	156	146	160	154	165	158	145	150	16.31							151	167	157	162	155	143	139	153.43	9.96							157	156	142	149	161	152	159	158	151	153.89	5.97
5.7	342	124	168	155	118	157	146	160	154	165	158	144	149.91	15.98							151	166	155	162	155	144	140	153.29	9.23							158	155	143	148	160	151	159	157	151	153.56	5.7
5.71667	343	124	168	155	119	158	146	160	154	166	157	144	150.09	15.88							152	167	154	161	156	143	140	153.29	9.48							158	156	144	149	159	150	158	157	152	153.67	5.17
5.73333	344	125	168	157	119	157	145	160	154	166	157	144	150.18	15.78							152	169	152	160	156	143	140	153.14	9.87							158	155	144	149	160	151	158	157	153	153.89	5.16
5.75	345	125	168	157	120	154	145	161	154	166	157	143	150	15.59							152	169	151	160	156	143	141	153.14	9.69							158	155	144	150	159	152	158	158	153	154.11	4.94
5.76667	346	125	169	156	120	153	146	161	154	166	157	142	149.91	15.66							152	169	152	160	157	143	142	153.57	9.5							158	154	143	151	159	151	157	158	152	153.67	5.1
5.78333	347	125	171	155	119	153	146	160	154	166	157	143	149.91	15.96							153	172	151	161	156	144	143	154.29	10.06							158	155	142	151	159	152	157	159	151	153.78	5.49
5.8	348	125	172	154	119	152	146	160	154	164	157	143	149.64	15.86							153	173	149	161	156	144	143	154.14	10.49							158	155	141	152	159	153	158	160	150	154	5.96
5.81667	349	125	172	154	119	152	146	160	153	164	156	144	149.55	15.75							153	172	147	160	157	144	143	153.71	10.32							157	154	142	153	158	153	159	160	149	153.89	5.67
5.83333	350	125	170	155	119	155	146	160	153	163	156	144	149.64	15.49							153	172	147	160	157	145	143	153.86	10.17							158	155	143	154	158	152	159	161	150	154.44	5.55
5.85	351	126	168	155	120	156	146	160	153	163	156	143	149.64	14.96							154	172	148	159	156	146	143	154	9.78							158	155	142	153	158	153	159	161	150	154.33	5.79
5.86667	352	126	167	154	120	156	146	159	153	163	155	143	149.27	14.7							154	174	150	158	156	146	144	154.57	9.98							157	156	143	152	158	153	159	161	149	154.22	5.63
5.88333	353	127	167	154	120	154	145	159	154	163	155	143	149.18	14.52							154	172	149	159	156	145	144	154.14	9.65							157	156	144	151	159	153	159	160	149	154.22	5.4
5.9	354	127	167	156	121	152	146	158	153	164	155	142	149.18	14.37							153	172	149	159	157	145	145	154.29	9.53							158	155	145	150	159	152	158	159	150	154	5
5.91667	355	128	167	156	120	151	146	158	153	165	155	142	149.18	14.51							153	173	147	160	157	145	146	154.43	10							158	155	145	151	158	153	157	158	150	153.89	4.54
5.93333	356	128	168	157	120	152	145	158	153	165	155	142	149.36	14.73							153	174	145	159	157	145	146	154.14	10.49							159	156	144	151	157	154	156	159	151	154.11	4.81
5.95	357	128	171	154	120	153	145	159	152	165	155	142	149.45	15.07							154	172	147	158	158	145	147	154.43	9.43							159	156	143	152	156	154	156	159	152	154.11	4.88
5.96667	358	127	172	153	120	154	144	159	153	165	155	142	149.45	15.41							155	170	146	157	158	145	148	154.14	8.78							159	156	142	153	157	155	157	160	152	154.56	5.36
5.98333	359	127	172	153	120	154	144	158	153	165	154	142	149.27	15.32							155	172	145	157	158	146	149	154.57	9.29							159	157	142	154	158	155	158	160	153	155.11	5.44
6	360	127	172	153	120	152	144	158	153	165	154	142	149.09	15.27							155	173	144	158	158	146	150	154.86	9.74							159	157	141	154	158	154	157	159	154	154.78	5.56
6.01667	361	127	171	155	121	152	144	157	154	165	154	142	149.27	14.97							155	171	143	158	159	147	150	154.71	9.25							159	156	142	153	157	153	157	159	154	154.44	5.2
6.03333	362	128	169	156	121	152	144	157	154	164	154	142	149.18	14.48							155	171	141	157	159	147	150	154.29	9.64							159	155	143	152	156	153	158	160	155	154.56	5.08
6.05	363	128	166	156	121	152	144	157	154	164	154	142	148.91	14.09							154	171	139	156	159	147	150	153.71	10.06							158	155	143	152	157	154	158	160	156	154.78	5.02
6.06667	364	129	166	155	121	154	145	157	154	164	154	141	149.09	13.97							154	173	142	156	159	146	150	154.29	10.11							158	156	144	152	157	155	159	161	156	155.33	4.95
6.08333	365	129	166	153	121	154	145	158	154	164	154	141	149	13.96							155	171	142	157	159	146	151	154.43	9.48							157	156	145	153	158	156	159	161	157	155.78	4.6
6.1	366	130	168	152	120	154	145	158	153	164	154	141	149	14.23							155	169	142	157	158	146	151	154	8.83							157	157	146	153	158	156	158	160	156	155.67	4.09
6.11667	367	130	170	152	120	154	145	158	153	163	154	141	149.09	14.4							155	172	140	157	159	146	152	154.43	10.18							157	157	145	154	157	156	157	159	155	155.22	4.09
6.13333	368	129	172	154	120	152	145	158	152	163	153	141	149	14.79							155	173	137	157	159	146	153	154.29	11.18							157	157	144	154	156	156	156	159	155	154.89	4.31
6.15	369	128	172	154	121	151	144	158	153	163	153	140	148.82	14.82							155	171	135	158	159	146	153	153.86	11.23							158	156	143	153	156	155	156	159	156	154.67	4.69
6.16667	370	128	172	152	122	151	145	157	153	163	153	140	148.73	14.49							155	170	135	157	158	147	154	153.71	10.73							157	155	143	152	157	154	156	160	155	154.33	4.8
6.18333	371	128	171	152	123	152	145	156	154	163	153	140	148.82	14.15							155	171	136	156	158	147	153	153.71	10.67							157	155	143	151	157	155	157	160	154	154.33	4.92
6.2	372	128	169	154	123	153	145	155	154	163	153	140	148.82	13.88							156	170	137	156	157	147	153	153.71	10.09							158	156	144	150	158	155	157	161	155	154.89	5.06
6.21667	373	129	167	154	123	151	146	155	154	164	153	141	148.82	13.43							156	170	139	157	157	147	153	154.14	9.6							158	156	145	151	158	156	158	162	156	155.56	4.9
6.23333	374	130	166	154	123	151	145	156	154	164	153	141	148.82	13.23							156	169	138	157	157	147	152	153.71	9.62							158	157	144	152	157	155	158	163	157	155.67	5.24
6.25	375	130	166	152	123	151	145	156	154	164	153	140	148.55	13.22							156	169	141	158	157	147	153	154.43	8.87							158	157	145	153	156	155	158	162	156	155.56	4.67
6.26667	376	131	166	152	122	152	144	157	153	164	152	140	148.45	13.33							156	171	142	157	157	146	153	154.57	9.29							158	156	146	153	155	155	158	161	156	155.33	4.18
6.28333	377	131	168	152	122	152	143	157	153	164	152	139	148.45	13.71							156	169	140	156	156	146	154	153.86	9.1							158	157	147	154	156	156	157	160	155	155.56	3.64
6.3	378	131	171	152	122	151	143	158	153	164	152	139	148.73	14.2							157	169	142	155	155	147	154	154.14	8.45							158	157	148	155	155	157	156	159	154	155.44	3.21
6.31667	379	131	172	152	122	150	144	158	154	163	152	138	148.73	14.31							156	171	144	154	155	147	154	154.43	8.58							158	156	148	156	155	157	157	158	153	155.33	3.16
6.33333	380	131	173	151	122	148	144	157	154	162	152	138	148.36	14.29							156	169	146	155	154	147	154	154.43	7.55							158	156	147	155	156	157	156	159	154	155.33	3.46
6.35	381	130	172	151	123	148	144	156	154	162	152	138	148.18	14.01							156	169	148	154	154	148	154	154.71	7.04							158	157	147	155	155	157	157	159	155	155.56	3.5
6.36667	382	130	172	151	123	148	145	157	154	162	152	138	148.36	14.04							156	170	152	153	154	148	155	155.43	6.92							159	158	148	156	154	156	156	160	156	155.89	3.48
6.38333	383	131	171	151	123	148	145	157	153	162	151	138	148.18	13.68							156	171	154	153	154	148	155	155.86	7.15							159	158	149	157	155	155	155	161	156	156.11	3.37
6.4	384	131	169	151	124	151	145	157	153	162	152	138	148.45	13.22							157	170	155	154	152	148	156	156	6.86							159	157	149	156	155	155	155	161	155	155.78	3.31
6.41667	385	131	167	150	124	152	144	157	152	162	152	138	148.09	12.93							157	172	156	153	152	148	156	156.29	7.59							159	157	150	155	154	156	155	162	156	156	3.32
6.43333	386	132	166	149	123	153	144	157	152	163	152	138	148.09	12.98							156	170	158	152	152	148	156	156	7.02							160	157	150	154	155	155	155	162	157	156.11	3.48
6.45	387	133	166	149	123	152	144	156	153	164	151	138	148.09	12.89							156	169	160	151	152	147	155	155.71	7.16							160	157	150	154	155	156	155	162	157	156.22	3.46
6.46667	388	133	166	149	123	150	144	155	153	164	151	137	147.73	12.86							156	169	160	150	150	147	155	155.29	7.48							160	157	149	155	156	156	155	161	156	156.11	3.41
6.48333	389	133	167	149	124	149	144	154	153	165	151	137	147.82	12.88							156	168	161	151	150	147	155	155.43	7.18							160	157	150	155	156	155	155	160	155	155.89	3.02
6.5	390	132	169	148	124	148	144	154	153	165	150	136	147.55	13.36							157	166	162	151	150	148	155	155.57	6.6							160	157	150	156	155	155	155	159	155	155.78	2.86
6.51667	391	132	171	146	124	148	144	154	153	164	150	136	147.45	13.57							157	167	164	151	149	148	156	156	7.35							160	158	151	157	156	156	155	160	154	156.33	2.87
6.53333	392	132	171	145	124	149	143	154	153	163	151	136	147.36	13.53							156	168	164	151	149	149	156	156.14	7.43							160	158	150	156	155	156	156	161	155	156.33	3.2
6.55	393	132	171	146	124	150	143	154	153	163	151	136	147.55	13.53							156	170	162	150	149	149	155	155.86	7.82							160	159	149	155	156	157	156	160	156	156.44	3.36
6.56667	394	132	171	149	124	150	143	154	153	162	150	136	147.64	13.4							156	170	162	149	148	150	155	155.71	7.97							159	159	149	154	156	157	155	160	156	156.11	3.33
6.58333	395	132	169	150	125	148	143	154	153	162	150	136	147.45	12.87							155	168	164	150	147	150	155	155.57	7.76							158	159	149	153	156	158	154	161	155	155.89	3.62
6.6	396	133	167	150	125	148	144	154	153	162	150	136	147.45	12.4							155	170	163	150	146	150	155	155.57	8.34							159	159	150	154	156	158	155	161	154	156.22	3.38
6.61667	397	133	166	148	125	148	144	154	152	162	151	136	147.18	12.2							156	168	165	149	146	150	156	155.71	8.26							159	159	150	154	157	157	154	162	155	156.33	3.54
6.63333	398	133	166	145	124	150	144	153	152	162	151	136	146.91	12.37							156	167	166	148	145	149	156	155.29	8.67							159	159	151	155	157	158	154	162	155	156.67	3.28
6.65	399	133	166	144	124	150	143	153	152	162	151	137	146.82	12.34							156	165	166	147	145	149	157	155	8.43							158	159	151	156	156	157	154	161	154	156.22	2.99
6.66667	400	134	166	147	123	151	143	152	153	162	151	137	147.18	12.41							156	163	164	148	145	149	157	154.57	7.46							158	159	152	156	155	158	153	160	153	156	2.92
6.68333	401	135	166	147	123	151	143	153	153	161	151	137	147.27	12.23							156	164	165	147	146	148	157	154.71	7.95							157	159	152	156	154	158	153	159	153	155.67	2.74
6.7	402	135	168	145	124	148	143	154	153	160	151	136	147	12.35							156	166	164	146	146	148	157	154.71	8.34							157	160	151	155	155	158	154	160	153	155.89	3.1
6.71667	403	136	170	145	125	147	144	154	153	160	151	136	147.36	12.4							156	165	165	147	146	148	157	154.86	8.15							158	160	150	154	155	159	155	160	154	156.11	3.37
6.73333	404	136	171	147	125	147	144	154	153	160	150	135	147.45	12.63							156	164	166	146	146	149	157	154.86	8.21							158	160	149	154	154	159	155	161	154	156	3.81
6.75	405	137	171	148	125	147	144	153	153	160	150	135	147.55	12.49							156	164	166	145	147	149	158	155	8.29							157	161	149	154	154	160	155	161	155	156.22	3.96
6.76667	406	138	171	147	125	150	143	153	153	161	149	135	147.73	12.55							156	166	167	144	145	149	158	155	9.42							157	161	150	155	155	160	154	160	155	156.33	3.54
6.78333	407	138	171	145	124	151	143	153	152	162	149	135	147.55	12.86							156	166	167	145	145	149	159	155.29	9.29							158	162	150	156	155	159	153	160	156	156.56	3.68
6.8	408	139	169	143	124	151	143	153	152	162	149	135	147.27	12.48							157	164	167	145	144	149	159	155	9.15							158	162	151	155	156	158	153	161	156	156.67	3.54
6.81667	409	139	167	143	125	148	143	153	152	161	149	135	146.82	11.77							157	164	165	146	143	149	159	154.71	8.77							159	162	152	156	156	157	154	161	156	157	3.2
6.83333	410	140	166	143	125	147	143	153	152	159	149	135	146.55	11.3							157	162	165	147	144	149	159	154.71	8.06							158	162	153	157	156	156	155	162	155	157.11	3.1
6.85	411	140	166	143	126	147	143	153	152	156	149	135	146.36	10.81							157	163	167	147	144	149	159	155.14	8.65							157	162	153	158	155	156	154	162	155	156.89	3.26
6.86667	412	140	167	145	127	147	144	153	152	154	149	135	146.64	10.58							156	161	167	148	144	148	159	154.71	8.32							157	161	153	158	156	157	153	161	155	156.78	2.95
6.88333	413	139	168	147	127	149	144	152	152	152	149	135	146.73	10.68							156	159	166	149	144	149	159	154.57	7.59							157	160	152	159	156	157	153	161	155	156.67	3.04
6.9	414	139	170	147	128	150	143	153	152	152	148	134	146.91	11.11							155	160	166	150	144	149	160	154.86	7.67							158	160	152	160	157	157	152	162	156	157.11	3.44
6.91667	415	139	171	147	128	150	143	153	151	152	148	134	146.91	11.28							155	161	165	150	144	150	161	155.14	7.56							158	159	152	160	158	156	152	162	156	157	3.39
6.93333	416	139	171	147	127	150	142	153	151	152	148	134	146.73	11.49							156	162	165	151	145	150	161	155.71	7.34							159	160	152	161	158	155	153	163	157	157.56	3.68
6.95	417	139	168	145	127	148	142	153	151	154	148	135	146.36	10.85							156	160	166	151	145	151	161	155.71	7.2							159	160	152	160	157	155	153	164	157	157.44	3.78
6.96667	418	139	167	144	127	146	142	153	151	154	148	135	146	10.65							156	160	166	152	145	151	161	155.86	7.1							159	160	151	159	156	156	152	164	156	157	4.03
6.98333	419	140	167	142	127	146	142	153	152	154	148	135	146	10.7							157	158	165	152	144	151	161	155.43	7							159	160	150	158	157	157	153	163	155	156.89	3.86
7	420	140	167	142	127	145	143	152	152	156	147	134	145.91	10.87							157	157	164	153	144	150	162	155.29	6.92							158	160	149	157	157	157	153	162	156	156.56	3.78
7.01667	421	139	169	142	127	145	143	152	153	157	147	134	146.18	11.47							157	154	162	154	144	150	163	154.86	6.64							157	159	150	158	158	158	152	162	156	156.67	3.64
7.03333	422	139	171	144	128	146	143	152	153	158	147	134	146.82	11.74							156	152	162	155	144	150	164	154.71	6.9							156	159	151	158	158	158	152	163	157	156.89	3.62
7.05	423	140	171	145	129	149	142	152	153	158	147	133	147.18	11.66							156	150	163	156	144	149	165	154.71	7.61							156	160	151	159	158	157	153	164	158	157.33	3.81
7.06667	424	140	169	143	130	150	141	152	152	157	147	134	146.82	10.96							156	150	164	157	143	150	164	154.86	7.76							157	160	152	160	157	157	153	163	158	157.44	3.43
7.08333	425	140	167	143	130	150	141	151	151	156	147	134	146.36	10.38							156	149	163	157	142	150	163	154.29	7.74							158	160	153	160	157	158	154	163	157	157.78	3.07
7.1	426	141	167	145	130	150	141	151	151	156	147	134	146.64	10.27							157	149	163	158	142	151	163	154.71	7.76							158	160	154	161	157	158	154	164	156	158	3.28
7.11667	427	140	167	145	129	150	141	151	151	156	147	134	146.45	10.49							157	149	163	159	143	151	163	155	7.57							158	160	153	160	157	159	153	164	157	157.89	3.48
7.13333	428	140	167	143	130	147	141	151	151	156	147	134	146.09	10.31							158	150	161	159	142	151	163	154.86	7.47							158	159	152	159	156	159	152	165	157	157.44	3.97
7.15	429	140	169	143	131	147	141	151	150	156	147	134	146.27	10.54							158	150	162	160	142	151	164	155.29	7.89							158	159	151	158	157	159	153	165	156	157.33	3.97
7.16667	430	141	171	143	132	145	142	151	150	156	147	133	146.45	10.87							157	150	163	160	142	151	164	155.29	7.99							158	158	151	158	158	159	153	164	155	157.11	3.76
7.18333	431	141	171	145	132	145	142	151	150	157	147	133	146.73	10.91							157	149	165	161	142	151	164	155.57	8.56							158	157	152	159	158	158	154	165	155	157.33	3.67
7.2	432	141	171	146	131	144	141	151	150	157	146	134	146.55	10.99							157	146	164	161	141	150	164	154.71	9.16							158	156	152	160	159	157	154	165	155	157.33	3.81
7.21667	433	141	170	145	131	144	140	151	150	157	146	134	146.27	10.83							157	144	163	160	141	150	165	154.29	9.41							158	156	153	160	159	157	154	164	156	157.44	3.32
7.23333	434	141	169	144	131	145	140	151	150	156	146	133	146	10.63							158	144	163	159	141	151	166	154.57	9.5							158	156	153	161	158	158	153	164	157	157.56	3.5
7.25	435	141	168	143	132	147	140	151	150	155	146	132	145.91	10.34							158	146	163	158	142	151	166	154.86	8.84							159	156	153	161	158	159	152	164	158	157.78	3.73
7.26667	436	141	167	143	132	148	140	151	150	153	146	132	145.73	9.98							158	147	164	157	141	151	166	154.86	9.04							159	157	152	160	159	158	152	163	157	157.44	3.57
7.28333	437	141	167	144	133	149	140	150	150	153	146	132	145.91	9.8							158	146	165	158	141	151	165	154.86	9.23							158	157	151	159	159	158	153	162	158	157.22	3.31
7.3	438	142	168	143	134	149	140	150	150	153	145	132	146	9.88							158	149	165	158	141	151	165	155.29	8.81							158	157	151	158	160	159	153	161	158	157.22	3.23
7.31667	439	142	169	143	134	149	141	150	150	155	145	131	146.27	10.34							159	151	166	159	140	151	165	155.86	9.17							158	157	152	158	160	160	154	162	159	157.78	3.11
7.33333	440	142	172	143	135	146	140	150	150	155	145	131	146.27	10.94							159	150	165	160	140	150	165	155.57	9.25							159	158	152	158	159	159	154	162	160	157.89	3.06
7.35	441	142	173	144	135	145	140	150	149	155	144	132	146.27	11.01							158	149	164	159	140	150	165	155	9.06							159	158	153	159	158	158	154	163	159	157.89	2.93
7.36667	442	142	173	143	135	145	139	150	149	155	144	131	146	11.22							157	152	164	160	138	150	165	155.14	9.42							159	158	154	159	157	157	155	164	158	157.89	2.85
7.38333	443	142	172	141	135	147	139	150	149	154	144	131	145.82	10.98							157	155	162	161	138	150	165	155.43	9.14							159	159	154	160	158	156	155	164	157	158	3
7.4	444	142	170	141	134	149	139	150	149	154	144	131	145.73	10.66							157	158	161	160	137	150	165	155.43	9.32							159	159	153	161	159	157	154	164	158	158.22	3.35
7.41667	445	142	167	143	134	146	140	149	149	155	144	131	145.45	9.85							157	158	162	159	137	150	165	155.43	9.36							159	160	154	162	159	157	153	165	159	158.67	3.71
7.43333	446	142	165	144	136	145	140	149	148	156	144	132	145.55	9.1							158	157	162	159	138	150	165	155.57	9.03							158	160	155	161	160	158	153	165	159	158.78	3.46
7.45	447	142	165	144	136	146	140	149	148	156	144	132	145.64	9.1							158	161	161	158	138	151	165	156	9.02							157	161	154	160	160	159	153	166	158	158.67	3.87
7.46667	448	142	165	143	138	146	140	149	147	156	145	132	145.73	8.9							158	163	162	158	137	151	165	156.29	9.66							157	162	155	159	160	159	154	167	159	159.11	3.86
7.48333	449	142	165	141	140	145	140	149	148	155	145	132	145.64	8.74							158	164	164	159	137	151	164	156.71	9.89							157	163	156	158	159	160	154	166	159	159.11	3.62
7.5	450	141	166	141	142	146	140	149	148	154	145	131	145.73	8.97							158	165	162	160	136	150	164	156.43	10.29							158	163	156	158	159	160	155	165	160	159.33	3.16
7.51667	451	141	168	141	143	144	139	150	148	154	145	131	145.82	9.52							158	167	164	159	137	150	164	157	10.42							158	164	155	159	159	160	155	165	160	159.44	3.43
7.53333	452	142	169	140	143	142	139	149	147	154	145	131	145.55	9.76							158	170	162	159	137	150	164	157.14	10.78							158	165	154	160	160	159	154	165	159	159.33	3.94
7.55	453	142	172	140	143	142	139	149	147	154	144	131	145.73	10.51							158	170	162	160	135	149	164	156.86	11.55							157	165	155	160	160	158	153	165	158	159	4.06
7.56667	454	143	173	140	143	144	140	148	147	155	144	131	146.18	10.67							158	169	162	160	135	149	163	156.57	11.27							158	166	154	161	161	159	153	166	157	159.44	4.61
7.58333	455	143	173	141	142	144	140	148	148	155	145	131	146.36	10.64							158	168	161	159	135	149	163	156.14	10.96							158	165	153	162	161	160	153	166	158	159.56	4.61
7.6	456	143	173	144	142	141	140	148	148	155	145	130	146.27	10.79							158	167	162	158	136	149	163	156.14	10.51							159	165	153	162	161	160	153	167	159	159.89	4.73
7.61667	457	143	172	144	141	140	140	148	148	155	145	130	146	10.64							157	164	160	159	136	150	163	155.57	9.78							160	165	154	161	160	161	154	168	159	160.22	4.52
7.63333	458	142	170	142	142	140	140	149	148	154	145	130	145.64	10.14							157	163	159	158	135	151	162	155	9.64							159	164	154	160	160	162	154	168	158	159.89	4.48
7.65	459	142	169	140	142	140	140	149	148	153	144	130	145.18	9.92							158	162	160	157	134	151	161	154.71	9.83							158	164	153	159	160	162	155	167	158	159.56	4.33
7.66667	460	142	167	140	143	142	139	148	148	153	144	130	145.09	9.35							158	165	161	156	134	151	160	155	10.23							158	164	153	158	160	162	155	166	158	159.33	4.15
7.68333	461	142	165	142	143	143	139	148	147	153	144	129	145	8.92							157	166	160	157	134	151	158	154.71	10.16							158	163	153	158	159	161	154	165	159	158.89	3.86
7.7	462	143	166	140	143	143	140	148	147	153	144	129	145.09	9.15							157	168	160	157	135	151	158	155.14	10.22							158	162	154	159	158	162	154	166	159	159.11	3.86
7.71667	463	143	168	138	143	141	140	149	147	153	144	129	145	9.84							157	166	161	158	136	151	158	155.29	9.62							157	161	154	159	159	162	154	166	160	159.11	3.82
7.73333	464	144	171	140	143	140	140	149	147	153	144	129	145.45	10.46							157	164	162	159	137	150	158	155.29	9.2							156	161	155	160	159	163	154	167	161	159.56	4.13
7.75	465	144	171	138	142	140	140	149	147	153	144	129	145.18	10.61							158	163	160	159	138	150	158	155.14	8.53							155	160	154	161	160	163	155	166	161	159.44	4.03
7.76667	466	144	171	138	142	140	140	148	147	153	144	129	145.09	10.58							158	166	159	160	139	149	157	155.43	8.81							155	160	153	162	161	164	156	165	161	159.67	4.12
7.78333	467	144	170	141	142	140	139	147	146	153	143	129	144.91	10.2							158	168	159	160	140	149	156	155.71	8.92							155	161	153	161	161	164	156	164	160	159.44	3.91
7.8	468	144	169	141	142	140	139	147	146	151	143	129	144.64	9.81							158	169	161	159	140	150	156	156.14	9.12							156	161	154	160	162	163	157	165	159	159.67	3.54
7.81667	469	144	166	139	142	140	138	146	145	151	143	129	143.91	9.19							158	167	160	158	140	150	155	155.43	8.52							156	161	154	159	162	162	156	166	158	159.33	3.77
7.83333	470	144	166	138	143	140	139	146	145	151	143	129	144	9.18							158	170	158	157	140	151	155	155.57	9							155	161	155	158	163	162	157	166	158	159.44	3.78
7.85	471	143	165	138	144	140	139	146	145	151	143	129	143.91	8.94							157	170	159	158	142	151	155	156	8.49							155	160	156	158	162	163	156	167	159	159.56	3.91
7.86667	472	143	167	136	144	139	140	146	145	152	143	129	144	9.64							157	168	160	158	142	151	155	155.86	8.03							155	159	156	159	161	164	155	167	159	159.44	4.07
7.88333	473	143	169	135	144	138	139	146	145	152	144	128	143.91	10.45							157	165	160	157	143	151	154	155.29	6.99							155	159	156	159	161	163	155	167	160	159.44	3.94
7.9	474	143	167	135	143	138	139	146	145	152	143	128	143.55	9.98							157	166	159	156	143	151	154	155.14	7.1							154	158	155	160	160	164	154	166	159	158.89	4.23
7.91667	475	143	166	136	143	139	139	146	146	153	143	128	143.82	9.72							157	168	159	157	144	150	153	155.43	7.55							154	157	154	160	159	163	153	165	160	158.33	4.18
7.93333	476	143	167	138	142	141	139	146	146	153	142	128	144.09	9.76							156	168	160	158	145	150	152	155.57	7.48							154	157	155	159	158	162	153	166	161	158.33	4.18
7.95	477	143	168	138	142	141	139	147	145	151	142	127	143.91	10.01							156	166	158	157	146	149	152	154.86	6.59							154	156	156	159	157	162	153	166	161	158.22	4.18
7.96667	478	143	172	139	142	140	139	146	145	151	141	128	144.18	10.83							156	167	157	157	146	149	151	154.71	6.9							155	156	155	160	156	163	154	166	161	158.44	4.22
7.98333	479	143	174	139	142	138	140	146	144	151	141	128	144.18	11.4							155	169	158	158	148	149	151	155.43	7.23							155	156	155	160	155	163	154	166	161	158.33	4.3
8	480	143	174	136	143	138	140	146	144	151	140	128	143.91	11.59							156	169	157	159	149	149	151	155.71	7.09							155	156	155	161	155	164	154	167	160	158.56	4.67
8.01667	481	143	173	135	143	140	140	146	144	151	140	127	143.82	11.46							156	167	156	158	150	150	150	155.29	6.18							154	156	156	161	154	165	153	168	159	158.44	5.27
8.03333	482	143	172	135	144	140	139	146	143	151	141	127	143.73	11.22							156	166	156	159	150	150	150	155.29	5.96							154	156	156	160	154	165	153	168	158	158.22	5.21
8.05	483	144	170	134	143	140	138	146	143	151	141	127	143.36	10.85							156	167	157	160	150	149	150	155.57	6.55							154	157	155	159	154	164	153	167	158	157.89	4.81
8.06667	484	144	168	136	143	139	138	146	142	152	141	126	143.18	10.49							155	165	157	159	152	148	150	155.14	5.81							154	158	156	160	155	163	154	166	159	158.33	4.15
8.08333	485	144	170	134	143	137	138	146	142	152	141	126	143	11.21							155	166	156	158	153	148	150	155.14	5.9							153	159	156	161	155	163	154	165	159	158.33	4.15
8.1	486	144	172	134	143	137	138	146	141	152	141	126	143.09	11.71							155	168	155	158	153	148	150	155.29	6.52							153	160	155	160	155	164	155	165	160	158.56	4.28
8.11667	487	144	170	135	144	137	138	146	141	152	141	126	143.09	11.15							155	169	154	157	152	147	149	154.71	7.18							153	161	156	161	154	164	155	165	161	158.89	4.46
8.13333	488	144	168	137	144	137	138	146	141	150	140	126	142.82	10.41							155	167	154	156	153	148	149	154.57	6.24							153	161	156	162	153	165	155	166	161	159.11	4.99
8.15	489	143	168	136	145	138	139	146	141	150	140	126	142.91	10.39							155	165	155	156	153	148	149	154.43	5.59							153	161	155	162	153	164	154	166	162	158.89	5.11
8.16667	490	143	169	135	146	140	139	146	141	149	140	126	143.09	10.59							154	164	156	157	153	148	148	154.29	5.56							153	160	154	161	153	163	153	167	162	158.44	5.29
8.18333	491	142	171	133	146	140	138	147	141	149	141	126	143.09	11.3							154	162	155	157	153	147	148	153.71	5.15							154	160	155	160	153	163	153	168	163	158.78	5.33
8.2	492	142	172	132	146	140	138	147	141	150	141	125	143.09	11.84							153	164	154	158	153	147	148	153.86	5.81							153	159	156	160	153	164	153	168	164	158.89	5.58
8.21667	493	143	172	133	147	140	138	147	140	150	141	125	143.27	11.8							153	166	156	158	154	147	148	154.57	6.43							153	160	157	161	153	164	153	167	164	159.11	5.37
8.23333	494	144	171	135	147	138	138	146	139	150	141	124	143	11.64							153	165	157	158	154	147	148	154.57	6.19							153	161	157	161	153	163	152	168	164	159.11	5.64
8.25	495	144	169	135	148	136	139	146	139	150	141	125	142.91	11.1							153	164	156	158	154	147	148	154.29	5.85							153	161	158	162	153	162	152	168	163	159.11	5.49
8.26667	496	145	169	135	148	135	138	146	139	150	140	125	142.73	11.24							153	166	155	157	154	147	147	154.14	6.49							153	162	158	163	152	161	152	169	162	159.11	5.84
8.28333	497	145	169	132	147	135	138	146	139	150	140	125	142.36	11.44							153	164	156	156	154	147	146	153.71	6.07							153	162	159	163	152	160	153	169	161	159.11	5.6
8.3	498	144	171	132	147	134	137	145	139	150	140	124	142.09	12.12							153	164	155	157	154	147	146	153.71	6.1							153	163	158	164	152	160	153	170	162	159.44	6.04
8.31667	499	144	172	131	147	135	137	146	139	149	139	124	142.09	12.37							152	165	154	156	155	147	146	153.57	6.35							153	163	157	164	153	161	154	171	162	159.78	6.06
8.33333	500	143	172	133	147	136	137	146	138	148	140	124	142.18	12.1							152	162	154	157	155	147	146	153.29	5.59							153	164	157	163	154	161	155	171	163	160.11	5.86
8.35	501	143	171	135	148	138	138	146	138	148	140	124	142.64	11.62							151	163	153	157	156	146	146	153.14	6.15							153	164	158	162	153	162	156	170	163	160.11	5.6
8.36667	502	144	170	135	148	140	138	146	139	148	140	124	142.91	11.28							151	164	153	158	156	146	146	153.43	6.53							154	165	158	161	152	162	157	169	162	160	5.34
8.38333	503	144	167	134	149	140	138	146	139	147	141	124	142.64	10.64							151	163	153	157	155	145	146	152.86	6.28							154	166	159	160	152	161	158	168	161	159.89	5.09
8.4	504	145	166	132	149	140	137	145	139	147	140	124	142.18	10.65							151	161	153	156	157	145	145	152.57	6.05							155	166	160	161	152	160	158	169	162	160.33	5.17
8.41667	505	146	165	132	149	139	137	145	138	148	140	123	142	10.74							151	161	151	156	157	145	144	152.14	6.28							155	166	160	162	152	161	159	169	162	160.67	5.15
8.43333	506	146	165	133	148	136	137	144	137	148	139	123	141.45	10.75							150	163	151	157	157	145	144	152.43	6.92							154	165	161	162	153	162	160	170	161	160.89	5.16
8.45	507	147	165	134	149	135	137	145	137	148	139	123	141.73	10.86							151	165	152	157	157	145	144	153	7.37							154	165	161	163	153	162	161	169	162	161.11	4.99
8.46667	508	147	168	136	150	135	137	145	136	146	138	122	141.82	11.63							151	165	153	158	157	145	144	153.29	7.45							154	165	160	164	153	162	162	168	163	161.22	4.92
8.48333	509	147	170	138	150	134	137	145	136	146	138	123	142.18	11.9							150	163	155	158	157	145	144	153.14	7.06							153	165	160	164	153	162	162	169	164	161.33	5.34
8.5	510	146	171	138	151	134	137	145	137	146	138	123	142.36	12.12							150	162	155	157	156	144	143	152.43	7.04							152	165	161	163	153	161	162	168	163	160.89	5.23
8.51667	511	147	171	138	151	136	137	144	138	146	138	124	142.73	11.81							149	162	154	156	157	144	143	152.14	7.06							152	165	161	162	154	160	163	167	164	160.89	4.96
8.53333	512	147	170	138	151	137	137	144	138	146	138	124	142.73	11.52							149	161	153	157	157	143	143	151.86	7.1							151	164	162	161	154	160	163	166	165	160.67	5.05
8.55	513	147	168	136	150	134	137	144	137	146	138	124	141.91	11.29							149	163	152	156	158	143	142	151.86	7.78							150	165	163	160	155	161	163	166	166	161	5.39
8.56667	514	147	165	134	150	132	137	144	136	146	138	123	141.09	11.09							149	164	153	157	158	143	142	152.29	8.12							150	165	163	161	155	161	163	167	166	161.22	5.49
8.58333	515	147	165	134	150	132	137	143	136	146	138	123	141	11.07							149	164	152	157	157	143	142	152	8							150	166	163	161	154	162	163	167	165	161.22	5.65
8.6	516	148	165	135	150	134	137	143	135	143	138	123	141	10.88							148	166	153	156	157	143	142	152.14	8.51							150	166	162	162	154	161	163	168	164	161.11	5.69
8.61667	517	148	166	138	149	135	137	143	135	143	138	123	141.36	10.84							148	168	151	155	156	143	142	151.86	8.93							150	167	162	163	154	160	163	168	163	161.11	5.8
8.63333	518	148	169	139	149	136	136	143	134	142	138	123	141.55	11.55							148	167	151	154	156	142	142	151.43	8.75							151	168	163	163	153	159	163	168	162	161.11	5.9
8.65	519	148	171	139	149	136	136	143	135	142	137	124	141.82	11.86							148	165	151	154	156	142	142	151.14	8.17							151	168	163	162	153	159	163	167	161	160.78	5.72
8.66667	520	148	171	137	150	134	136	143	136	142	137	125	141.73	11.9							148	163	154	154	156	142	142	151.29	7.72							151	169	164	161	153	160	164	166	160	160.89	5.84
8.68333	521	148	170	134	150	133	136	143	136	142	136	125	141.18	11.91							148	164	154	155	156	142	142	151.57	8.04							152	169	164	162	152	161	164	165	160	161	5.72
8.7	522	148	168	134	150	133	135	142	136	142	136	125	140.82	11.47							148	166	152	154	156	142	142	151.43	8.46							152	168	163	162	152	161	164	165	161	160.89	5.49
8.71667	523	148	167	136	151	133	135	142	136	142	135	124	140.82	11.41							148	165	152	153	156	142	142	151.14	8.13							152	167	164	163	152	160	164	166	161	161	5.55
8.73333	524	147	167	138	151	134	135	142	136	142	135	124	141	11.22							148	164	151	153	156	142	142	150.86	7.84							152	166	165	164	152	159	164	166	162	161.11	5.6
8.75	525	147	168	139	151	135	136	142	136	142	135	123	141.27	11.47							147	162	150	152	156	142	141	150	7.51							152	165	165	165	152	160	163	167	163	161.33	5.63
8.76667	526	147	170	137	151	135	135	142	135	140	135	123	140.91	12.1							147	163	150	152	157	142	141	150.29	7.91							153	164	164	164	152	160	163	167	162	161	5.17
8.78333	527	147	171	134	150	135	135	142	135	140	135	123	140.64	12.39							147	162	151	153	157	142	141	150.43	7.7							153	163	163	163	152	161	163	168	161	160.78	5.12
8.8	528	147	171	134	151	133	135	143	134	141	135	123	140.64	12.64							148	164	148	153	157	142	142	150.57	8.04							152	163	162	163	153	160	162	167	161	160.33	4.85
8.81667	529	147	171	134	151	132	136	143	134	141	135	124	140.73	12.52							147	163	148	154	157	143	142	150.57	7.72							153	162	163	164	153	159	162	166	162	160.44	4.61
8.83333	530	147	170	136	152	132	136	143	134	142	135	125	141.09	12.14							147	162	149	153	157	143	143	150.57	7.16							152	161	163	165	154	159	162	167	162	160.56	4.88
8.85	531	146	169	139	152	135	136	142	135	143	135	125	141.55	11.51							147	163	149	152	157	143	143	150.57	7.39							153	161	164	164	154	158	161	167	163	160.56	4.72
8.86667	532	147	167	139	152	135	136	142	135	143	135	125	141.45	11.08							146	164	149	152	158	142	143	150.57	8.08							153	161	165	163	154	159	161	167	163	160.67	4.69
8.88333	533	147	165	139	152	135	136	141	135	144	134	126	141.27	10.56							146	165	146	151	157	142	143	150	8.37							153	161	166	162	154	159	160	167	163	160.56	4.77
8.9	534	146	164	139	151	132	136	141	135	144	134	127	140.82	10.26							146	164	145	150	157	141	143	149.43	8.3							153	161	167	161	154	159	160	167	162	160.44	4.85
8.91667	535	146	164	137	151	132	136	141	134	144	133	127	140.45	10.44							147	162	146	150	157	141	144	149.57	7.46							153	160	166	160	154	158	159	168	161	159.89	4.88
8.93333	536	146	163	135	151	131	135	141	133	143	133	127	139.82	10.46							147	162	149	151	157	140	144	150	7.53							153	159	165	161	154	158	158	168	161	159.67	4.8
8.95	537	145	165	135	151	131	135	142	133	143	133	127	140	10.87							146	164	149	151	158	141	144	150.43	8.1							152	159	164	162	154	159	158	168	162	159.78	4.92
8.96667	538	144	168	136	151	134	135	142	134	143	133	129	140.82	11							146	164	147	152	158	141	144	150.29	8.22							152	159	163	162	153	160	157	167	162	159.44	4.82
8.98333	539	144	170	138	152	135	134	142	135	143	133	129	141.36	11.46							146	162	145	153	158	141	143	149.71	8.04							151	160	164	163	153	160	157	166	162	159.56	5.03
9	540	144	171	139	152	134	134	141	135	143	133	130	141.45	11.64							145	160	146	153	158	141	143	149.43	7.55							150	160	165	164	153	159	156	166	162	159.44	5.53
9.01667	541	144	170	137	152	132	134	141	135	144	133	130	141.09	11.61							145	161	147	152	157	140	144	149.43	7.55							150	161	166	164	153	160	155	167	162	159.78	5.91
9.03333	542	145	169	135	152	132	134	141	134	145	133	130	140.91	11.56							145	164	145	151	157	140	145	149.57	8.36							150	161	166	164	153	160	155	167	161	159.67	5.87
9.05	543	145	166	135	152	131	135	141	134	145	133	131	140.73	10.78							145	161	143	152	157	139	146	149	7.94							150	162	165	163	152	160	155	168	160	159.44	6
9.06667	544	145	162	136	152	133	135	141	133	145	133	131	140.55	9.72							145	163	143	153	157	139	147	149.57	8.46							150	162	166	162	152	160	154	168	160	159.33	6.16
9.08333	545	145	161	138	152	133	134	141	133	145	133	130	140.45	9.6							144	160	144	153	155	139	147	148.86	7.38							151	163	166	161	152	160	154	167	161	159.44	5.85
9.1	546	144	160	138	153	133	134	141	133	144	134	130	140.36	9.35							143	161	142	154	155	140	147	148.86	7.9							151	163	167	161	152	159	153	166	162	159.33	6.02
9.11667	547	144	160	138	153	131	134	141	133	144	134	130	140.18	9.53							142	158	142	154	154	140	147	148.14	7.17							150	164	167	162	153	158	153	166	161	159.33	6.16
9.13333	548	143	162	136	152	131	134	140	133	144	133	130	139.82	9.92							142	158	142	155	154	141	148	148.57	7.11							150	165	166	163	153	158	153	166	162	159.56	6.23
9.15	549	143	165	135	152	131	134	140	133	144	134	131	140.18	10.5							142	156	143	155	155	141	149	148.71	6.7							150	165	165	164	153	159	153	166	162	159.67	6.16
9.16667	550	143	168	135	152	131	133	140	133	144	134	132	140.45	11.2							142	154	144	156	155	140	150	148.71	6.65							150	166	164	164	154	159	153	167	161	159.78	6.16
9.18333	551	143	166	137	153	133	133	140	132	144	133	132	140.55	10.73							142	154	142	155	155	139	151	148.29	7.02							151	165	165	163	154	160	153	167	160	159.78	5.85
9.2	552	143	164	139	153	136	133	140	132	145	133	133	141	9.98							142	155	141	154	155	139	152	148.29	7.25							151	165	165	162	154	160	153	167	159	159.56	5.79
9.21667	553	143	161	138	153	137	134	140	131	145	132	133	140.64	9.39							141	157	141	155	154	139	152	148.43	7.74							151	164	166	161	155	160	153	167	160	159.67	5.66
9.23333	554	143	159	138	153	137	133	140	132	144	132	134	140.45	8.82							140	158	142	156	154	138	152	148.57	8.3							151	163	167	160	155	160	154	166	160	159.56	5.41
9.25	555	142	159	137	153	137	133	140	132	143	132	134	140.18	8.8							140	157	144	157	154	138	151	148.71	7.99							152	163	167	161	154	159	154	165	161	159.56	5.25
9.26667	556	142	158	135	153	135	132	140	132	143	133	134	139.73	8.76							141	157	144	157	154	139	151	149	7.59							153	163	167	161	153	159	155	165	160	159.56	5.08
9.28333	557	141	159	135	153	133	133	140	132	142	133	134	139.55	8.97							141	157	142	158	153	139	151	148.71	7.93							153	162	166	162	153	160	155	165	159	159.44	4.88
9.3	558	142	162	137	153	132	133	139	132	142	133	134	139.91	9.66							141	156	142	158	153	140	151	148.71	7.57							152	162	165	163	152	160	156	165	160	159.44	5.05
9.31667	559	142	165	138	153	131	133	139	132	142	133	135	140.27	10.36							141	156	142	157	153	140	152	148.71	7.43							152	162	165	163	153	159	156	165	160	159.44	4.88
9.33333	560	143	167	138	153	131	132	140	133	143	133	135	140.73	10.87							141	156	139	158	153	140	153	148.57	8.22							152	162	166	162	153	158	157	166	161	159.67	5.07
9.35	561	142	169	136	153	131	131	140	133	143	133	136	140.64	11.45							140	158	139	158	153	140	153	148.71	8.71							151	162	167	161	154	159	157	166	161	159.78	5.21
9.36667	562	142	169	135	154	133	131	140	134	143	133	136	140.91	11.39							140	157	139	157	153	139	153	148.29	8.54							151	162	167	162	155	160	157	165	160	159.89	4.96
9.38333	563	141	167	136	154	136	131	140	133	142	132	136	140.73	10.8							140	154	138	156	153	139	153	147.57	8.1							150	162	166	162	156	160	157	164	159	159.56	4.8
9.4	564	141	165	138	153	136	131	139	133	141	132	137	140.55	10.08							140	153	137	157	152	139	153	147.29	8.26							150	162	165	163	157	159	157	163	160	159.56	4.53
9.41667	565	141	163	139	154	136	132	139	133	141	133	138	140.82	9.51							140	151	135	158	152	139	153	146.86	8.71							150	162	164	164	158	158	157	163	160	159.56	4.48
9.43333	566	141	161	139	153	134	132	139	133	141	133	138	140.36	9.03							140	151	135	159	151	140	154	147.14	8.82							150	163	164	163	159	158	158	164	161	160	4.47
9.45	567	141	163	138	153	136	132	139	133	142	133	138	140.73	9.4							140	150	136	158	150	140	155	147	8.39							151	163	165	162	160	159	158	164	162	160.44	4.22
9.46667	568	141	165	137	153	138	132	139	134	142	132	139	141.09	9.82							140	151	137	159	150	140	155	147.43	8.46							151	164	166	161	160	159	159	165	161	160.67	4.44
9.48333	569	141	166	135	154	138	132	139	134	142	132	138	141	10.32							140	154	135	160	150	139	156	147.71	9.67							152	164	167	160	161	159	160	166	160	161	4.44
9.5	570	141	164	135	155	136	132	139	134	142	132	138	140.73	10.05							141	155	136	160	151	139	156	148.29	9.48							152	165	166	159	161	158	161	166	160	160.89	4.48
9.51667	571	141	162	136	156	136	132	139	134	141	131	138	140.55	9.78							141	154	134	160	151	139	156	147.86	9.82							152	166	165	158	161	158	162	166	160	160.89	4.57
9.53333	572	141	160	134	156	136	133	139	134	141	131	138	140.27	9.38							140	151	133	160	149	139	156	146.86	9.82							151	167	165	158	161	159	162	166	159	160.89	4.94
9.55	573	140	159	133	157	138	133	139	133	141	131	139	140.27	9.4							140	150	134	160	149	139	156	146.86	9.53							151	168	166	159	162	158	163	166	158	161.22	5.31
9.56667	574	139	159	134	156	138	133	139	133	140	131	139	140.09	9.16							139	150	136	159	148	140	156	146.86	8.84							151	168	166	159	163	158	163	165	158	161.22	5.24
9.58333	575	139	161	134	156	138	132	139	133	140	131	140	140.27	9.65							139	152	138	158	149	139	157	147.43	8.73							151	169	166	160	162	158	163	165	159	161.44	5.27
9.6	576	139	162	132	155	136	132	139	133	140	130	140	139.82	10.02							139	153	136	159	149	137	157	147.14	9.74							151	169	165	159	162	157	162	165	159	161	5.27
9.61667	577	139	162	130	155	136	133	139	134	140	132	140	140	9.88							139	153	134	159	148	137	158	146.86	10.29							150	170	166	158	162	156	162	165	160	161	5.92
9.63333	578	139	160	131	155	136	134	139	134	140	133	140	140.09	9.19							139	151	134	158	148	136	157	146.14	9.89							150	170	166	157	162	156	162	165	160	160.89	5.99
9.65	579	139	161	133	155	137	135	138	134	140	133	140	140.45	9.15							139	149	136	158	148	136	157	146.14	9.37							150	170	167	156	162	155	162	164	160	160.67	6.22
9.66667	580	139	159	134	156	138	135	138	134	139	133	140	140.45	8.78							139	150	139	159	148	136	156	146.71	8.98							150	170	167	155	161	156	162	164	159	160.44	6.23
9.68333	581	139	159	132	157	141	135	138	134	138	133	140	140.55	9.11							140	149	140	159	147	136	156	146.71	8.64							150	170	166	155	161	156	162	163	158	160.11	6.07
9.7	582	138	160	130	157	142	135	138	134	138	134	141	140.64	9.48							140	150	139	160	147	135	156	146.71	9.27							150	170	167	156	161	157	162	162	158	160.33	5.98
9.71667	583	138	159	129	157	142	136	138	135	138	135	141	140.73	9.21							140	149	139	161	147	135	156	146.71	9.46							150	170	167	157	162	157	163	162	159	160.78	5.91
9.73333	584	138	158	129	156	141	137	138	136	138	135	141	140.64	8.72							140	149	141	160	147	135	157	147	9.15							150	170	166	157	162	156	162	162	160	160.56	5.81
9.75	585	138	158	131	156	140	137	138	136	139	135	142	140.91	8.46							140	151	143	161	147	135	157	147.71	9.29							149	170	165	158	163	155	162	163	160	160.56	6.06
9.76667	586	138	160	133	156	139	137	138	136	139	135	142	141.18	8.68							140	153	145	161	147	135	157	148.29	9.29							149	170	166	158	163	155	162	164	159	160.67	6.24
9.78333	587	138	160	133	156	139	137	138	137	138	135	141	141.09	8.65							140	153	145	162	147	135	157	148.43	9.52							149	171	166	157	164	155	162	165	158	160.78	6.67
9.8	588	137	158	131	156	141	137	138	138	138	135	141	140.91	8.42							140	153	146	162	147	135	157	148.57	9.47							149	171	165	156	164	156	162	165	158	160.67	6.56
9.81667	589	137	155	132	156	143	139	138	140	137	135	141	141.18	7.67							140	151	146	163	146	135	157	148.29	9.62							149	170	165	156	164	156	162	164	158	160.44	6.29
9.83333	590	137	154	135	155	145	140	138	141	136	136	141	141.64	6.99							140	153	148	163	147	135	158	149.14	9.79							149	170	166	157	163	157	162	163	159	160.67	6.06
9.85	591	137	154	134	155	146	140	137	142	136	137	141	141.73	7.13							140	155	148	163	147	134	158	149.29	10.19							149	169	167	157	162	158	161	162	159	160.44	5.83
9.86667	592	137	154	133	155	146	140	137	144	136	138	142	142	7.21							139	154	151	164	147	134	158	149.57	10.5							150	169	167	158	161	157	161	162	160	160.56	5.55
9.88333	593	137	156	132	156	145	142	137	145	137	139	142	142.55	7.69							139	152	151	165	146	134	158	149.29	10.67							150	169	166	159	161	158	160	163	159	160.56	5.36
9.9	594	136	159	132	156	143	143	136	146	137	140	142	142.73	8.36							140	150	152	164	146	134	158	149.14	10.25							151	168	165	160	160	158	160	163	158	160.33	4.82
9.91667	595	135	161	134	156	142	143	137	147	138	140	143	143.27	8.51							140	154	154	164	145	134	158	149.86	10.59							152	169	165	160	160	159	160	164	157	160.67	4.9
9.93333	596	134	161	135	156	142	143	137	148	138	141	143	143.45	8.52							140	153	153	164	145	134	158	149.57	10.47							152	169	165	159	160	160	159	165	157	160.67	5.02
9.95	597	134	161	136	156	142	144	137	149	138	141	143	143.73	8.49							140	152	155	165	145	135	158	150	10.55							152	169	166	158	160	160	159	164	158	160.67	5.02
9.96667	598	133	160	135	155	143	145	137	150	136	141	142	143.36	8.59							139	150	157	166	146	135	158	150.14	11.04							152	169	166	157	160	160	159	164	159	160.67	5.05
9.98333	599	133	157	135	154	146	145	136	151	136	141	142	143.27	8.13							139	150	159	166	146	134	158	150.29	11.5							151	169	167	156	159	159	159	164	159	160.33	5.55
10	600	133	156	134	153	148	147	136	152	136	140	142	143.36	8.24							139	151	161	167	146	134	158	150.86	11.99							152	168	167	156	159	158	159	163	159	160.11	5.11
10.0167	601	133	156	134	153	149	148	136	152	136	141	143	143.73	8.3							139	150	161	167	145	134	159	150.71	12.18							152	168	166	157	159	157	159	163	158	159.89	4.96
10.0333	602	133	157	135	152	149	148	137	154	137	142	143	144.27	8.24							139	146	159	166	146	135	159	150	11.52							152	168	165	158	159	156	158	164	158	159.78	4.97
10.05	603	133	159	138	153	148	148	137	155	137	143	143	144.91	8.41							139	145	159	167	145	136	158	149.86	11.55							152	167	165	157	159	155	158	164	158	159.44	4.93
10.0667	604	133	159	139	153	147	148	136	156	137	144	143	145	8.51							139	148	159	168	145	137	158	150.57	11.44							152	167	166	158	159	155	159	165	159	160	5.07
10.0833	605	132	158	139	154	145	148	136	156	137	144	142	144.64	8.59							139	149	162	168	145	138	157	151.14	11.54							152	166	166	159	160	155	159	165	159	160.11	4.86
10.1	606	132	155	139	154	144	149	136	156	136	144	142	144.27	8.31							139	149	163	167	145	138	157	151.14	11.47							151	165	165	160	160	155	159	165	158	159.78	4.82
10.1167	607	132	154	138	155	143	149	135	156	136	146	143	144.27	8.49							139	147	163	166	145	138	157	150.71	11.32							150	164	165	160	160	156	159	164	157	159.44	4.75
10.1333	608	132	154	138	155	143	149	136	156	135	147	143	144.36	8.51							139	148	165	166	144	137	157	150.86	11.94							150	163	165	161	160	156	159	163	157	159.33	4.56
10.15	609	132	154	138	155	146	149	136	156	134	149	144	144.82	8.69							139	150	165	167	143	137	157	151.14	12.2							150	162	165	162	159	156	159	163	158	159.33	4.47
10.1667	610	132	154	141	154	149	149	136	156	134	150	144	145.36	8.52							139	152	164	167	142	139	157	151.43	11.76							150	162	164	163	160	156	159	163	159	159.56	4.39
10.1833	611	132	157	142	153	149	150	135	156	134	150	144	145.64	8.89							138	154	165	167	142	139	157	151.71	12.16							151	161	164	163	159	155	159	164	159	159.44	4.3
10.2	612	132	157	142	152	150	150	135	156	135	151	144	145.82	8.78							139	154	166	166	143	140	157	152.14	11.65							151	160	165	163	159	155	159	164	158	159.33	4.44
10.2167	613	132	157	140	152	150	149	135	157	135	151	143	145.55	8.99							139	154	167	165	143	141	157	152.29	11.5							150	159	165	162	160	155	159	164	157	159	4.64
10.2333	614	132	157	139	153	148	149	136	158	135	151	143	145.55	9.08							140	155	167	165	143	141	157	152.57	11.34							150	159	165	161	159	155	159	164	156	158.67	4.61
10.25	615	131	155	141	153	147	148	135	158	134	151	144	145.18	9.03							140	157	167	166	142	141	156	152.71	11.71							151	158	165	160	159	155	159	164	156	158.56	4.33
10.2667	616	131	154	143	153	146	149	135	158	134	151	144	145.27	8.88							140	157	165	167	142	141	156	152.57	11.53							152	158	164	159	159	155	159	163	157	158.44	3.68
10.2833	617	132	155	145	152	147	150	135	158	132	152	144	145.64	9.11							139	156	164	166	141	141	156	151.86	11.42							152	158	163	158	159	155	159	162	157	158.11	3.33
10.3	618	132	156	145	152	148	150	134	158	132	152	144	145.73	9.36							139	160	167	166	142	141	156	153	12.14							153	158	162	157	159	155	159	162	156	157.89	3.02
10.3167	619	133	157	144	152	151	151	135	158	131	153	144	146.27	9.6							139	162	168	166	142	142	156	153.57	12.38							154	159	162	158	158	155	159	163	157	158.33	2.92
10.3333	620	133	159	144	152	151	151	135	158	131	153	144	146.45	9.84							140	160	167	167	142	143	157	153.71	11.86							154	160	163	159	158	155	159	163	157	158.67	3.12
10.35	621	133	160	146	153	152	151	134	159	131	153	144	146.91	10.28							140	158	168	167	141	144	156	153.43	11.89							154	160	164	159	158	155	159	163	158	158.89	3.26
10.3667	622	133	160	146	153	150	150	134	159	131	153	144	146.64	10.16							141	157	170	168	141	145	155	153.86	12.12							154	161	164	160	157	155	160	162	157	158.89	3.33
10.3833	623	133	160	145	153	151	149	134	159	131	154	145	146.73	10.23							141	160	170	168	140	145	155	154.14	12.48							154	161	164	161	157	156	160	161	156	158.89	3.26
10.4	624	132	158	145	152	151	149	134	159	131	155	145	146.45	10.14							141	162	169	168	140	145	154	154.14	12.46							154	162	165	162	157	156	160	161	156	159.22	3.63
10.4167	625	131	155	145	151	154	150	134	159	131	156	145	146.45	10.24							142	162	171	167	140	145	153	154.29	12.54							154	163	164	161	156	156	160	161	156	159	3.57
10.4333	626	131	153	146	150	155	150	134	159	130	156	145	146.27	10.28							142	164	173	166	140	145	153	154.71	13.06							154	163	163	160	156	157	161	160	156	158.89	3.26
10.45	627	131	154	147	151	156	151	134	159	130	156	146	146.82	10.5							142	165	173	165	140	145	153	154.71	13.05							154	163	164	159	156	158	161	161	155	159	3.54
10.4667	628	131	156	147	151	156	151	134	159	131	155	146	147	10.41							143	166	172	165	139	146	153	154.86	12.88							154	163	164	159	156	158	161	162	155	159.11	3.62
10.4833	629	131	157	147	151	154	152	134	159	131	155	147	147.09	10.39							143	168	173	166	139	146	153	155.43	13.53							153	162	164	160	155	159	161	162	154	158.89	3.95
10.5	630	131	157	146	152	154	152	134	159	130	155	147	147	10.59							143	168	173	165	139	147	153	155.43	13.29							153	162	164	160	155	159	161	162	153	158.78	4.12
10.5167	631	131	156	146	152	154	152	134	159	129	155	147	146.82	10.67							144	167	174	165	139	147	153	155.57	13.21							153	162	164	161	155	159	161	161	153	158.78	4.09
10.5333	632	131	154	147	152	156	152	134	160	128	155	147	146.91	10.95							144	169	173	164	139	148	152	155.57	13.13							153	162	164	162	154	159	162	160	152	158.67	4.5
10.55	633	131	152	149	151	158	153	134	160	128	156	147	147.18	11.12							145	171	171	164	139	148	152	155.71	12.93							153	162	163	162	154	159	162	159	151	158.33	4.53
10.5667	634	131	151	147	150	158	152	134	160	128	156	147	146.73	10.98							145	171	171	165	138	148	151	155.57	13.31							153	162	162	162	153	159	162	158	151	158	4.53
10.5833	635	130	151	147	149	158	152	134	161	128	157	148	146.82	11.32							145	169	172	165	138	148	151	155.43	13.15							153	162	161	161	153	160	161	159	151	157.89	4.28
10.6	636	129	151	149	149	156	152	134	161	129	157	148	146.82	11.15							145	169	174	164	138	148	151	155.57	13.48							152	163	161	160	154	160	161	159	151	157.89	4.37
10.6167	637	129	154	149	150	156	152	133	161	129	157	148	147.09	11.44							146	171	173	164	139	149	152	156.29	13.11							152	164	162	159	155	160	161	160	151	158.22	4.52
10.6333	638	129	156	149	150	159	153	133	161	129	157	148	147.64	11.88							147	172	172	164	139	150	151	156.43	12.95							152	163	162	159	155	161	160	160	151	158.11	4.37
10.65	639	130	156	146	150	160	153	133	161	129	158	148	147.64	11.91							147	172	174	163	138	150	151	156.43	13.5							153	163	162	159	155	161	160	159	152	158.22	3.96
10.6667	640	130	155	145	149	160	153	133	161	129	158	148	147.36	11.84							147	170	173	162	137	150	150	155.57	13.13							152	163	163	159	156	161	159	158	152	158.11	4.14
10.6833	641	130	153	144	148	158	153	134	161	128	158	149	146.91	11.59							147	169	170	163	138	150	149	155.14	12.24							153	162	164	160	155	161	159	158	152	158.22	4.12
10.7	642	130	151	144	148	158	153	134	161	127	158	149	146.64	11.66							148	171	170	163	138	151	149	155.71	12.46							152	162	164	161	154	160	158	159	153	158.11	4.23
10.7167	643	130	150	145	149	158	153	134	160	127	158	150	146.73	11.53							149	173	173	164	138	151	149	156.71	13.45							153	162	164	161	154	160	158	158	153	158.11	4.04
10.7333	644	129	150	145	149	158	154	134	160	127	158	150	146.73	11.74							149	174	173	164	137	152	149	156.86	13.83							154	162	165	162	153	160	157	157	154	158.22	4.24
10.75	645	128	153	145	149	161	155	134	160	127	158	151	147.36	12.4							149	173	171	163	136	152	148	156	13.49							155	162	165	162	153	160	157	157	154	158.33	4.12
10.7667	646	128	156	144	149	162	155	134	161	127	158	151	147.73	12.81							150	171	171	162	136	153	148	155.86	12.88							155	162	164	162	152	161	156	157	154	158.11	4.23
10.7833	647	128	156	142	149	162	155	134	161	127	159	151	147.64	12.96							151	173	173	162	137	152	148	156.57	13.4							155	162	165	161	152	161	156	156	154	158	4.36
10.8	648	128	156	141	148	160	154	134	161	126	159	151	147.09	12.9							152	173	173	161	137	152	148	156.57	13.28							156	161	165	160	153	162	156	156	153	158	4.18
10.8167	649	129	155	142	147	161	154	134	161	125	160	151	147.18	13.01							153	171	172	160	137	152	148	156.14	12.56							156	161	164	161	153	162	156	157	153	158.11	4.01
10.8333	650	129	152	144	147	162	154	134	160	125	160	151	147.09	12.8							153	170	173	159	137	153	147	156	12.61							156	160	164	162	154	162	156	158	153	158.33	3.87
10.85	651	128	150	142	147	164	155	134	160	125	160	152	147	13.28							153	171	173	158	138	153	147	156.14	12.52							156	160	164	163	155	162	155	157	153	158.33	4
10.8667	652	128	149	142	147	164	155	133	160	126	160	152	146.91	13.2							152	173	170	157	137	153	147	155.57	12.59							155	159	164	163	156	162	156	156	153	158.22	3.93
10.8833	653	127	151	141	147	164	155	133	160	126	160	152	146.91	13.43							153	173	170	156	137	153	147	155.57	12.54							155	159	163	164	157	162	156	156	154	158.44	3.71
10.9	654	127	152	139	147	165	154	133	161	127	160	152	147	13.59							153	173	172	155	137	153	146	155.57	13.06							155	158	163	164	157	161	156	157	154	158.33	3.54
10.9167	655	127	153	139	147	167	155	133	161	127	160	152	147.36	13.96							153	172	173	156	137	152	146	155.57	13.1							155	158	162	163	158	161	156	157	154	158.22	3.15
10.9333	656	127	152	139	146	166	156	133	161	127	160	152	147.18	13.85							153	174	173	157	137	152	145	155.86	13.67							155	158	163	162	158	161	156	158	154	158.33	3.12
10.95	657	128	149	139	146	166	156	133	161	126	161	152	147	13.88							154	174	171	158	138	153	145	156.14	12.98							154	157	163	161	158	160	156	158	154	157.89	3.06
10.9667	658	127	146	140	145	167	155	133	161	125	161	153	146.64	14.23							155	175	171	157	138	153	145	156.29	13.17							154	157	164	162	159	160	156	157	155	158.22	3.31
10.9833	659	127	145	140	146	168	155	133	161	126	161	153	146.82	14.23							156	174	173	156	137	153	144	156.14	13.7							154	157	164	162	158	160	156	157	155	158.11	3.3
11	660	127	145	139	146	166	156	134	162	126	161	153	146.82	14.06							156	173	172	156	137	154	144	156	13.25							153	156	164	163	158	159	157	158	155	158.11	3.55
11.0167	661	126	148	138	146	166	156	134	163	127	161	153	147.09	14.22							157	175	170	155	137	154	144	156	13.34							153	156	163	164	157	159	157	158	156	158.11	3.48
11.0333	662	125	151	141	144	167	156	133	163	127	162	153	147.45	14.62							156	175	169	155	138	153	144	155.71	12.96							152	155	164	164	157	160	156	157	156	157.89	4.04
11.05	663	125	153	143	143	168	155	133	164	127	162	154	147.91	14.86							156	173	171	156	139	153	144	156	12.62							151	155	164	165	157	160	156	156	157	157.89	4.43
11.0667	664	125	153	140	142	168	154	133	163	127	162	154	147.36	14.86							156	174	172	156	140	153	144	156.43	12.83							151	154	165	165	157	160	155	156	156	157.67	4.8
11.0833	665	126	152	142	142	166	154	134	163	125	162	154	147.27	14.52							157	177	172	157	140	153	144	157.14	13.53							151	153	164	165	157	160	155	157	156	157.56	4.69
11.1	666	126	151	143	142	165	154	134	163	125	161	154	147.09	14.23							158	176	170	157	140	154	144	157	12.9							152	153	165	165	157	160	154	157	155	157.56	4.85
11.1167	667	126	147	145	142	165	155	134	163	126	161	154	147.09	14.03							157	173	171	158	141	154	144	156.86	12.16							152	152	165	165	157	160	154	158	154	157.44	5.05
11.1333	668	126	146	145	143	165	156	133	163	127	161	154	147.18	14.01							157	172	172	158	142	154	143	156.86	12.12							152	151	164	165	157	159	154	159	153	157.11	5.09
11.15	669	126	145	145	142	166	155	132	164	127	162	154	147.09	14.45							157	173	171	159	143	154	144	157.29	11.76							152	150	165	165	157	158	153	160	152	156.89	5.62
11.1667	670	126	145	144	142	169	154	132	164	127	162	154	147.18	14.83							158	176	171	160	143	154	145	158.14	12.29							152	150	166	166	157	158	153	160	151	157	6.1
11.1833	671	125	144	145	141	170	155	131	164	128	162	155	147.27	15.23							159	177	171	159	143	154	145	158.29	12.53							152	150	165	165	157	157	153	161	150	156.67	5.94
11.2	672	125	147	148	141	170	155	132	164	128	163	155	148	15.16							159	176	173	158	143	154	145	158.29	12.65							152	150	165	164	156	157	152	161	149	156.22	6
11.2167	673	125	151	149	141	170	154	132	163	127	163	155	148.18	15.18							159	174	172	157	144	155	145	158	11.75							152	151	166	163	156	157	152	160	148	156.11	5.99
11.2333	674	125	151	149	141	167	154	132	164	126	163	156	148	15.07							158	175	171	156	145	155	146	158	11.43							153	152	166	162	156	158	152	159	148	156.22	5.63
11.25	675	126	151	147	141	167	154	132	164	125	164	156	147.91	15.17							158	178	171	155	145	155	146	158.29	12.24							153	153	165	161	156	158	152	158	148	156	5.15
11.2667	676	126	151	147	141	167	155	132	165	125	164	156	148.09	15.32							157	178	170	154	146	155	147	158.14	11.8							153	154	164	160	156	159	152	157	148	155.89	4.78
11.2833	677	125	147	147	141	167	155	132	165	126	164	156	147.73	15.29							158	178	169	154	146	155	148	158.29	11.47							153	154	164	161	156	160	152	158	148	156.22	5.02
11.3	678	125	145	150	141	169	155	132	166	126	164	156	148.09	15.7							159	176	171	155	146	155	149	158.71	11.06							154	154	165	162	156	161	152	158	148	156.67	5.36
11.3167	679	125	144	150	141	170	155	132	165	126	164	156	148	15.75							159	174	171	155	147	155	149	158.57	10.36							154	153	166	162	156	162	152	157	148	156.67	5.72
11.3333	680	125	143	150	140	171	154	133	165	126	164	157	148	15.88							159	175	169	154	147	155	149	158.29	10.31							154	152	165	162	156	163	153	158	148	156.78	5.67
11.35	681	125	143	147	140	168	154	133	165	125	163	157	147.27	15.49							159	177	168	153	147	155	150	158.43	10.64							154	153	166	161	156	164	153	159	149	157.22	5.65
11.3667	682	125	144	148	140	167	154	134	165	125	162	157	147.36	15.14							159	178	169	153	148	156	151	159.14	10.73							155	153	167	160	156	163	154	160	149	157.44	5.55
11.3833	683	125	146	150	141	167	155	134	166	124	162	157	147.91	15.39							160	176	170	154	147	156	152	159.29	10.31							155	153	167	159	156	162	155	160	150	157.44	5.13
11.4	684	126	149	150	141	168	156	134	166	124	162	157	148.45	15.4							160	176	170	154	147	156	152	159.29	10.31							155	153	167	158	156	162	156	161	151	157.67	4.95
11.4167	685	125	151	149	142	169	156	134	166	124	163	157	148.73	15.74							160	178	170	153	148	155	152	159.43	10.83							155	152	166	159	156	162	157	160	152	157.67	4.61
11.4333	686	125	153	148	142	171	156	134	166	124	163	158	149.09	16.1							159	176	171	154	148	155	152	159.29	10.36							155	152	165	159	156	162	158	159	153	157.67	4.18
11.45	687	124	153	149	142	171	155	136	166	125	163	158	149.27	15.88							159	173	170	155	149	155	152	159	9.11							155	153	165	160	156	161	158	160	154	158	3.87
11.4667	688	124	153	149	141	172	155	136	166	125	163	159	149.36	16.12							160	173	170	155	149	154	152	159	9.2							155	154	166	161	156	161	159	160	154	158.44	4.03
11.4833	689	124	151	152	140	171	154	137	165	125	164	159	149.27	15.9							160	175	169	154	149	155	153	159.29	9.43							155	155	166	161	156	161	159	161	154	158.67	3.97
11.5	690	125	147	152	140	169	155	137	165	124	164	159	148.82	15.67							160	177	171	153	149	155	154	159.86	10.33							156	156	165	160	156	160	160	162	154	158.78	3.53
11.5167	691	126	145	152	141	167	155	137	165	123	164	159	148.55	15.42							160	176	171	152	148	156	154	159.57	10.29							156	156	164	159	156	160	160	161	154	158.44	3.17
11.5333	692	126	144	151	141	167	156	137	165	123	164	159	148.45	15.47							160	173	169	151	150	156	155	159.14	8.82							156	157	163	158	156	160	160	160	154	158.22	2.77
11.55	693	126	147	150	142	168	156	137	166	123	163	159	148.82	15.48							160	173	169	150	151	156	155	159.14	8.82							155	157	164	158	157	160	160	159	153	158.11	3.18
11.5667	694	126	149	152	141	171	156	138	166	123	164	159	149.55	15.95							160	176	169	149	151	156	156	159.57	9.74							155	158	165	159	157	161	160	160	153	158.67	3.5
11.5833	695	126	150	152	141	173	157	139	166	124	165	159	150.18	16.12							161	178	171	149	151	156	157	160.43	10.58							155	158	165	159	157	161	160	160	152	158.56	3.71
11.6	696	126	150	154	141	173	158	139	166	124	165	160	150.55	16.25							161	178	170	150	150	156	157	160.29	10.4							154	157	166	160	157	161	161	160	152	158.67	4.18
11.6167	697	125	147	154	140	173	158	139	165	123	165	160	149.91	16.56							162	175	168	150	150	156	156	159.57	9.34							154	157	167	161	158	161	161	160	152	159	4.42
11.6333	698	125	146	153	139	173	159	140	165	122	165	160	149.73	16.78							161	174	167	151	151	156	156	159.43	8.54							154	156	167	161	158	162	160	159	152	158.78	4.49
11.65	699	124	145	152	140	170	160	140	165	122	164	160	149.27	16.44							161	176	168	151	152	157	156	160.14	9.04							154	157	166	161	159	163	160	158	152	158.89	4.31
11.6667	700	124	146	151	140	170	160	140	166	121	165	160	149.36	16.76							161	174	169	152	152	157	156	160.14	8.47							153	157	166	160	160	163	160	158	152	158.78	4.44
11.6833	701	124	148	151	141	170	160	140	166	122	165	160	149.73	16.51							161	176	171	153	152	157	157	161	9.15							153	157	165	159	161	164	160	159	153	159	4.21
11.7	702	124	150	151	141	172	160	141	167	123	165	160	150.36	16.63							161	176	170	154	152	157	157	161	8.83							153	157	165	158	162	164	160	159	153	159	4.3
11.7167	703	124	150	152	141	173	159	141	167	123	165	161	150.55	16.77							162	175	169	155	152	157	158	161.14	8.19							153	156	165	159	162	164	160	160	153	159.11	4.37
11.7333	704	123	149	152	140	173	158	142	166	124	164	160	150.09	16.49							162	174	170	155	151	156	158	160.86	8.38							152	156	166	159	163	164	160	159	153	159.11	4.81
11.75	705	123	148	153	139	173	158	143	166	124	165	159	150.09	16.56							162	175	171	156	152	156	157	161.29	8.6							152	156	166	160	164	165	159	159	153	159.33	5.05
11.7667	706	122	145	153	138	171	159	143	166	124	166	159	149.64	16.73							161	175	172	156	153	155	158	161.43	8.66							152	156	167	161	164	165	159	160	153	159.67	5.24
11.7833	707	123	144	151	138	171	159	144	166	123	166	159	149.45	16.69							161	177	172	156	153	156	158	161.86	9.08							151	156	167	161	164	165	159	160	153	159.56	5.43
11.8	708	123	148	151	138	170	159	145	167	123	166	159	149.91	16.55							161	177	170	157	152	157	159	161.86	8.65							151	156	166	160	165	165	159	161	153	159.56	5.39
11.8167	709	123	150	153	138	170	159	145	168	122	166	159	150.27	16.83							162	176	169	157	152	157	160	161.86	8.15							151	156	165	159	165	165	158	161	153	159.22	5.26
11.8333	710	124	150	154	139	171	159	145	168	121	166	159	150.55	16.91							161	174	168	158	153	157	160	161.57	7.14							151	157	164	158	165	165	159	160	153	159.11	5.04
11.85	711	124	148	151	140	172	159	145	167	121	165	159	150.09	16.75							161	175	166	158	154	157	160	161.57	7							151	157	164	158	165	164	159	159	153	158.89	4.88
11.8667	712	123	146	151	139	173	159	145	167	121	166	159	149.91	17.23							162	177	167	159	154	157	160	162.29	7.65							151	158	165	159	165	165	159	158	153	159.22	5.12
11.8833	713	123	145	154	139	173	159	146	168	122	166	159	150.36	17.21							162	176	168	160	153	156	159	162	7.77							151	158	165	158	166	165	160	158	153	159.33	5.29
11.9	714	123	143	155	139	171	159	147	168	124	166	159	150.36	16.7							163	174	170	161	153	156	160	162.43	7.41							151	158	166	158	166	166	160	159	152	159.56	5.7
11.9167	715	122	143	154	139	171	159	147	169	124	167	159	150.36	17.05							163	175	170	161	153	156	160	162.57	7.68							152	158	166	159	166	166	160	159	152	159.78	5.49
11.9333	716	122	146	153	139	171	159	148	168	124	167	160	150.64	16.85							162	173	169	162	154	157	160	162.43	6.6							152	157	167	160	166	167	161	160	152	160.22	5.83
11.95	717	122	147	152	139	174	159	148	168	122	167	160	150.73	17.52							162	172	167	162	154	157	160	162	6.03							152	158	168	160	167	167	161	161	151	160.56	6.23
11.9667	718	122	147	152	139	175	159	147	168	122	168	160	150.82	17.77							163	174	166	161	155	157	160	162.29	6.32							152	158	169	161	167	168	162	161	151	161	6.52
11.9833	719	122	145	152	139	173	159	147	168	123	169	160	150.64	17.5							163	177	167	162	155	157	160	163	7.33							153	159	168	161	167	168	163	162	151	161.33	6.18
12	720	122	143	154	138	172	159	148	168	124	169	160	150.64	17.37							164	175	168	162	155	157	161	163.14	6.77							152	160	167	161	166	169	164	162	150	161.22	6.5
12.0167	721	122	142	156	138	172	159	149	168	124	169	160	150.82	17.46							163	172	169	161	154	157	161	162.43	6.32							153	160	166	160	166	169	165	161	150	161.11	6.29
12.0333	722	121	142	156	136	173	158	149	168	125	170	160	150.73	17.82							163	172	167	162	154	157	161	162.29	5.99							153	161	166	159	165	169	165	160	151	161	6.02
12.05	723	122	142	156	136	176	158	149	168	125	170	160	151.09	18.05							162	175	166	163	155	157	162	162.86	6.52							153	161	167	158	164	169	166	159	151	160.89	6.23
12.0667	724	122	143	154	136	177	158	149	168	125	171	159	151.09	18.16							162	175	169	163	155	157	162	163.29	6.85							153	161	167	157	163	169	165	159	151	160.56	6.15
12.0833	725	122	144	154	137	178	157	149	169	125	171	160	151.45	18.28							163	174	169	164	156	158	162	163.71	6.18							154	161	168	157	162	169	165	159	151	160.67	6.1
12.1	726	123	143	154	137	176	155	150	169	125	171	160	151.18	17.82							163	171	168	165	155	158	161	163	5.57							153	162	169	158	161	168	164	160	151	160.67	6.08
12.1167	727	122	141	156	137	175	155	151	169	126	171	160	151.18	17.84							163	171	166	164	155	157	161	162.43	5.41							153	163	169	158	160	168	164	160	152	160.78	5.93
12.1333	728	121	139	158	137	175	155	152	169	126	171	160	151.18	18.2							162	173	166	163	154	157	161	162.29	6.16							152	164	168	159	160	167	163	160	152	160.56	5.75
12.15	729	120	138	158	136	177	156	152	169	127	171	160	151.27	18.67							161	175	165	162	155	157	161	162.29	6.5							152	165	167	159	161	166	162	159	153	160.44	5.34
12.1667	730	120	138	157	135	177	156	152	169	129	171	160	151.27	18.47							161	175	165	161	155	156	162	162.14	6.64							152	166	166	158	160	165	161	160	154	160.22	5.02
12.1833	731	121	139	155	134	175	155	151	169	130	171	160	150.91	17.85							161	174	165	161	156	157	162	162.29	5.99							152	167	167	157	159	165	160	160	154	160.11	5.4
12.2	732	121	140	154	134	174	155	153	169	131	171	160	151.09	17.53							161	172	162	162	155	158	161	161.57	5.26							152	168	168	156	158	165	159	159	155	160	5.74
12.2167	733	121	142	154	135	173	155	154	169	132	171	161	151.55	17.14							162	171	162	162	155	158	161	161.57	4.93							152	169	167	157	157	164	158	158	155	159.67	5.7
12.2333	734	121	143	155	136	174	156	155	169	132	171	161	152.09	17.17							162	174	164	163	155	158	162	162.57	5.94							153	169	168	158	156	164	157	158	156	159.89	5.69
12.25	735	121	143	158	136	174	156	155	169	133	171	162	152.55	17.18							162	175	165	163	155	158	162	162.86	6.31							153	168	169	159	155	164	156	159	156	159.89	5.8
12.2667	736	120	142	159	136	174	156	155	168	134	171	162	152.45	17.25							162	175	163	162	155	157	162	162.29	6.37							153	168	170	158	154	164	155	160	156	159.78	6.22
12.2833	737	120	139	159	136	173	155	155	168	134	171	162	152	17.31							161	172	162	163	155	157	162	161.71	5.41							153	167	170	159	153	164	154	159	156	159.44	6.27
12.3	738	120	137	158	135	173	154	155	169	136	171	161	151.73	17.36							161	171	160	163	155	157	162	161.29	5.12							153	166	171	160	152	164	153	160	155	159.33	6.67
12.3167	739	120	136	158	135	173	153	156	169	137	171	161	151.73	17.37							161	172	161	162	155	157	162	161.43	5.38							153	165	171	161	152	165	153	161	154	159.44	6.78
12.3333	740	121	136	158	136	174	153	156	169	137	171	161	152	17.22							162	174	162	162	155	157	162	162	6.03							153	166	171	161	152	165	152	162	153	159.44	7.16
12.35	741	121	136	160	136	175	154	156	169	137	171	162	152.45	17.49							162	171	162	161	155	157	163	161.57	5.09							154	166	170	160	151	164	152	161	152	158.89	6.95
12.3667	742	121	139	162	137	175	154	156	168	137	172	162	153	17.25							163	172	160	161	155	157	162	161.43	5.44							154	166	169	159	151	164	152	160	151	158.44	6.84
12.3833	743	120	140	163	137	173	154	156	167	136	172	162	152.73	17.18							162	173	160	162	155	157	162	161.57	5.74							153	166	168	158	151	164	152	159	150	157.89	6.85
12.4	744	120	140	161	136	170	154	156	167	137	172	162	152.27	16.73							161	172	157	161	155	157	161	160.57	5.59							154	166	167	157	150	163	151	160	149	157.44	6.91
12.4167	745	120	138	160	135	170	153	156	167	137	172	162	151.82	16.92							160	170	157	162	156	156	161	160.29	4.92							153	166	166	158	150	163	150	161	148	157.22	7.16
12.4333	746	120	136	161	135	174	152	156	168	138	172	162	152.18	17.61							160	170	157	161	157	156	162	160.43	4.79							153	165	166	159	150	163	151	160	147	157.11	7.03
12.45	747	120	135	162	135	176	152	156	168	138	172	162	152.36	18.01							160	172	155	160	157	156	163	160.43	5.8							154	164	165	159	150	163	151	161	146	157	6.93
12.4667	748	120	137	162	135	176	153	156	168	139	172	162	152.73	17.75							161	172	154	161	157	156	162	160.43	5.91							154	164	165	158	151	164	152	162	145	157.22	7.08
12.4833	749	120	138	160	136	173	153	156	168	140	172	162	152.55	17.01							160	170	156	162	157	156	162	160.43	4.96							153	163	166	159	151	164	152	163	145	157.33	7.3
12.5	750	120	135	160	136	170	153	157	167	140	172	162	152	16.89							160	168	154	162	157	155	162	159.71	4.86							154	164	166	160	152	165	152	163	146	158	7.16
12.5167	751	120	134	161	136	170	153	158	167	140	172	163	152.18	17.13							160	169	155	161	157	155	162	159.86	4.91							154	165	167	160	153	166	151	162	147	158.33	7.28
12.5333	752	120	133	162	136	170	151	158	168	140	172	163	152.09	17.39							160	171	156	160	157	154	163	160.14	5.64							154	166	167	161	153	166	151	161	148	158.56	7.2
12.55	753	120	136	163	135	171	150	158	168	140	172	163	152.36	17.35							160	169	154	161	158	153	163	159.71	5.47							154	167	167	162	154	165	151	160	149	158.78	6.96
12.5667	754	120	137	163	134	173	151	158	169	140	172	163	152.73	17.66							160	168	153	161	158	152	163	159.29	5.59							153	167	166	161	155	165	150	161	149	158.56	6.97
12.5833	755	120	137	162	135	173	151	160	169	142	172	163	153.09	17.44							160	168	152	162	159	152	163	159.43	5.83							153	168	165	160	155	164	150	160	150	158.33	6.65
12.6	756	120	135	160	135	171	151	161	169	144	172	163	152.82	17.25							159	170	150	161	159	152	163	159.14	6.72							153	167	165	159	156	164	150	159	149	158	6.54
12.6167	757	119	133	161	136	169	151	161	168	145	172	162	152.45	17.21							158	168	150	161	159	152	163	158.71	6.21							153	167	165	158	157	163	150	158	148	157.67	6.56
12.6333	758	119	132	163	135	169	151	161	168	146	172	163	152.64	17.55							157	167	152	161	159	151	163	158.57	5.77							153	167	164	157	157	163	150	159	147	157.44	6.64
12.65	759	119	132	165	134	172	152	160	169	146	172	163	153.09	18.11							157	170	150	162	159	150	164	158.86	7.31							152	167	164	157	158	163	150	159	147	157.44	6.73
12.6667	760	120	135	165	133	173	150	160	169	147	172	163	153.36	17.79							157	170	150	162	160	149	163	158.71	7.43							152	167	165	158	158	162	149	160	146	157.44	7.14
12.6833	761	119	137	165	133	173	149	161	169	146	171	163	153.27	17.79							157	169	150	163	160	148	162	158.43	7.41							152	167	166	159	158	162	148	160	146	157.56	7.45
12.7	762	119	138	163	133	171	149	162	169	146	171	163	153.09	17.41							157	167	151	162	160	148	162	158.14	6.67							152	166	165	159	159	161	148	159	145	157.11	7.27
12.7167	763	120	138	163	134	168	150	162	168	146	171	163	153	16.7							156	168	148	161	160	148	162	157.57	7.44							153	166	166	160	159	160	147	158	145	157.11	7.46
12.7333	764	120	138	164	134	170	151	162	168	146	171	163	153.36	16.93							155	170	145	162	160	148	162	157.43	8.72							152	166	167	160	159	159	146	159	145	157	7.84
12.75	765	120	135	165	134	171	152	161	169	149	171	164	153.73	17.37							155	169	148	163	160	148	160	157.57	7.76							152	166	168	159	158	158	146	159	146	156.89	7.74
12.7667	766	120	134	165	133	171	153	161	169	149	170	164	153.55	17.49							155	167	148	162	160	147	159	156.86	7.34							153	166	168	158	157	157	145	158	146	156.44	7.76
12.7833	767	120	136	164	133	170	152	161	169	150	170	165	153.64	17.17							155	168	146	161	160	146	158	156.29	8.06							153	165	167	159	156	156	145	158	147	156.22	7.29
12.8	768	120	139	162	132	168	151	161	169	150	170	165	153.36	16.72							155	167	145	161	161	146	158	156.14	8.13							152	165	166	159	155	155	145	159	146	155.78	7.4
12.8167	769	120	139	162	132	167	152	162	168	151	170	164	153.36	16.5							154	166	145	162	161	145	157	155.71	8.24							152	165	165	160	154	154	145	160	146	155.67	7.4
12.8333	770	120	139	163	133	167	153	161	168	151	170	165	153.64	16.44							154	165	147	162	161	145	157	155.86	7.63							152	165	164	160	153	154	145	160	145	155.33	7.45
12.85	771	119	137	164	134	166	151	161	168	152	170	165	153.36	16.7							154	167	146	161	161	145	156	155.71	8.12							152	165	164	161	152	153	145	161	144	155.22	7.87
12.8667	772	119	136	165	135	169	150	161	169	155	170	165	154	17.1							154	167	143	160	161	145	155	155	8.66							152	165	165	161	151	153	146	162	143	155.33	8.2
12.8833	773	119	134	165	135	169	150	161	169	156	170	165	153.91	17.33							155	165	142	160	161	144	155	154.57	8.66							153	165	166	160	151	153	146	162	142	155.33	8.43
12.9	774	119	136	163	136	169	150	161	169	157	169	164	153.91	16.74							155	165	144	161	161	144	155	155	8.31							153	165	166	159	151	153	146	163	143	155.44	8.28
12.9167	775	120	138	161	135	168	151	162	168	157	169	165	154	16.25							154	166	142	161	160	143	154	154.29	9.07							153	165	167	158	151	154	146	163	144	155.67	8.19
12.9333	776	121	139	161	135	166	152	162	168	157	169	165	154.09	15.77							154	165	142	162	160	143	152	154	9.04							153	164	168	159	151	154	147	163	145	156	7.95
12.95	777	121	141	161	134	166	152	162	167	157	169	164	154	15.56							153	165	140	162	160	143	152	153.57	9.5							154	164	168	159	150	154	147	162	146	156	7.73
12.9667	778	121	141	163	133	166	151	162	168	157	169	164	154.09	15.9							153	165	140	161	160	143	151	153.29	9.39							154	164	167	160	150	155	148	161	147	156.22	7.17
12.9833	779	121	140	164	134	169	150	161	169	158	169	164	154.45	16.24							154	163	139	160	160	144	151	153	8.94							154	163	166	160	150	155	149	160	148	156.11	6.47
13	780	121	138	165	135	171	149	162	169	159	169	164	154.73	16.66							154	164	137	159	160	144	151	152.71	9.55							153	163	165	160	150	156	150	159	149	156.11	5.97
13.0167	781	121	136	163	136	171	149	162	169	161	168	164	154.55	16.62							154	165	139	160	159	142	150	152.71	9.62							153	163	164	159	150	156	151	160	150	156.22	5.52
13.0333	782	121	136	162	136	171	149	163	169	161	168	164	154.55	16.62							153	162	139	161	159	142	149	152.14	9.21							153	163	164	159	150	155	152	161	151	156.44	5.39
13.05	783	121	137	162	136	169	149	162	168	161	169	164	154.36	16.27							153	162	137	160	158	141	149	151.43	9.61							152	163	164	159	150	156	153	161	152	156.67	5.24
13.0667	784	121	139	163	135	168	150	162	168	161	169	164	154.55	16.12							153	164	138	161	158	140	146	151.43	10.29							151	163	165	160	150	156	154	162	151	156.89	5.75
13.0833	785	121	141	166	135	167	150	163	167	161	169	164	154.91	16.01							153	163	138	162	158	140	145	151.29	10.36							151	163	165	160	149	157	154	163	151	157	6.02
13.1	786	120	144	167	134	165	148	164	168	160	169	164	154.82	16.22							154	163	136	162	157	140	144	150.86	10.84							150	163	166	161	149	158	155	163	150	157.22	6.48
13.1167	787	120	147	167	133	167	147	164	168	158	169	164	154.91	16.31							154	162	134	161	157	139	144	150.14	11.13							149	163	167	162	150	159	156	163	149	157.56	6.86
13.1333	788	120	148	166	133	166	147	164	168	158	169	164	154.82	16.12							153	163	135	160	158	138	144	150.14	11.16							149	163	168	162	150	159	157	162	149	157.67	6.93
13.15	789	121	149	165	133	165	147	163	168	159	169	164	154.82	15.7							152	162	133	159	158	138	144	149.43	11.25							149	163	168	161	150	159	158	161	148	157.44	6.95
13.1667	790	122	147	164	134	165	148	163	168	160	169	164	154.91	15.36							152	160	130	159	158	138	143	148.57	11.75							149	162	167	160	150	160	158	160	148	157.11	6.58
13.1833	791	122	144	164	134	165	149	164	168	160	169	165	154.91	15.62							152	159	129	159	157	138	143	148.14	11.73							148	162	166	159	150	160	159	160	148	156.89	6.55
13.2	792	122	142	165	134	166	149	165	168	162	168	165	155.09	15.95							153	161	127	160	157	138	143	148.43	12.8							148	162	165	158	150	160	160	160	148	156.78	6.4
13.2167	793	121	141	166	134	167	149	165	168	162	168	166	155.18	16.44							153	158	126	161	157	138	143	148	12.81							148	162	164	157	149	161	160	161	149	156.78	6.36
13.2333	794	121	140	167	134	165	149	165	167	163	168	166	155	16.43							153	158	128	160	157	138	142	148	12.15							148	162	164	157	149	162	161	161	148	156.89	6.68
13.25	795	121	142	166	133	164	148	165	167	163	168	166	154.82	16.3							152	156	130	159	157	136	142	147.43	11.43							148	162	165	158	149	162	161	162	148	157.22	6.91
13.2667	796	121	145	163	133	164	147	165	167	163	168	166	154.73	15.96							152	159	132	160	156	135	142	148	11.59							148	162	165	158	149	163	161	163	147	157.33	7.26
13.2833	797	122	149	163	134	165	148	166	167	163	168	165	155.45	15.41							152	160	129	160	155	135	143	147.71	12.3							148	162	166	159	149	163	161	163	146	157.44	7.6
13.3	798	123	153	164	135	166	149	165	167	162	168	165	156.09	14.88							152	159	129	161	155	135	142	147.57	12.38							148	162	167	160	149	163	161	162	146	157.56	7.7
13.3167	799	123	156	166	135	166	149	165	167	162	167	165	156.45	14.89							152	156	130	161	155	135	142	147.29	11.71							149	162	168	161	149	162	161	161	145	157.56	7.81
13.3333	800	123	156	167	134	165	148	165	166	163	167	165	156.27	15.07							151	154	131	160	155	135	142	146.86	10.98							150	162	168	160	148	162	161	160	145	157.33	7.73
13.35	801	122	155	167	132	163	147	166	166	164	167	165	155.82	15.65							150	156	130	161	155	135	141	146.86	11.68							151	162	169	159	148	161	160	161	145	157.33	7.7
13.3667	802	122	152	165	131	164	146	166	166	167	167	165	155.55	16.01							150	155	130	162	154	135	141	146.71	11.66							151	162	169	158	148	160	160	161	145	157.11	7.62
13.3833	803	123	149	167	129	166	146	165	167	167	167	165	155.55	16.46							150	153	131	162	154	134	142	146.57	11.31							152	162	170	157	148	160	160	160	146	157.22	7.48
13.4	804	125	149	167	129	168	146	166	167	167	167	164	155.91	16.22							151	154	134	163	154	133	143	147.43	11.18							152	162	170	157	148	159	160	160	146	157.11	7.44
13.4167	805	126	152	164	129	168	146	166	166	167	167	164	155.91	15.68							150	152	134	162	154	133	143	146.86	10.71							152	163	170	158	148	159	160	159	147	157.33	7.31
13.4333	806	127	154	163	129	167	147	166	165	167	167	164	156	15.21							149	150	134	161	154	133	142	146.14	10.35							152	163	169	158	148	158	160	160	148	157.33	6.95
13.45	807	127	158	164	129	164	146	166	165	166	167	164	156	15.06							149	151	131	160	153	133	142	145.57	10.71							152	163	169	159	147	158	159	161	148	157.33	7.16
13.4667	808	127	162	166	128	164	145	166	165	166	167	164	156.36	15.53							148	149	133	159	154	133	142	145.43	9.98							152	163	169	160	146	158	159	161	148	157.33	7.38
13.4833	809	127	165	166	127	164	144	165	166	167	167	164	156.55	15.98							149	146	135	158	154	133	142	145.29	9.3							152	163	169	159	145	157	158	160	148	156.78	7.45
13.5	810	127	166	164	126	165	146	166	167	167	167	163	156.73	16.1							150	147	138	158	153	133	143	146	8.68							152	163	169	159	144	157	157	159	147	156.33	7.73
13.5167	811	127	163	163	126	168	147	166	166	167	166	163	156.55	15.91							149	149	139	157	152	133	143	146	8.19							152	164	168	158	144	157	156	160	146	156.11	7.82
13.5333	812	127	161	164	127	168	147	166	166	167	166	163	156.55	15.69							148	152	138	156	153	133	142	146	8.54							151	164	167	159	145	157	155	161	145	156	7.81
13.55	813	128	160	164	127	167	146	165	165	166	166	164	156.18	15.34							148	151	137	155	153	133	142	145.57	8.4							151	164	166	159	145	157	154	162	145	155.89	7.75
13.5667	814	128	160	166	126	164	145	165	165	166	166	165	156	15.58							148	150	139	156	154	134	143	146.29	8.01							151	164	165	160	145	157	153	162	144	155.67	7.87
13.5833	815	128	164	167	125	164	144	165	165	166	166	165	156.27	16.06							150	153	139	156	153	134	143	146.86	8.28							150	164	164	160	145	158	152	163	144	155.56	8
13.6	816	128	166	167	125	164	145	166	166	167	165	165	156.73	16.21							149	154	140	156	152	134	142	146.71	8.18							150	164	163	159	145	159	151	163	143	155.22	8.11
13.6167	817	128	168	165	125	165	146	166	166	167	165	164	156.82	16.15							149	157	140	155	152	132	142	146.71	9.05							149	164	162	158	146	159	150	162	143	154.78	7.82
13.6333	818	129	165	164	126	167	146	166	166	167	165	164	156.82	15.66							149	157	142	155	153	132	142	147.14	8.93							149	165	162	157	146	158	150	162	143	154.67	7.87
13.65	819	129	164	166	127	169	147	166	165	167	165	163	157.09	15.5							149	154	144	156	153	132	142	147.14	8.45							149	165	161	157	147	158	149	162	143	154.56	7.72
13.6667	820	130	164	164	128	169	146	165	165	166	165	162	156.73	14.93							149	153	145	155	153	132	141	146.86	8.21							150	165	161	158	147	158	149	161	143	154.67	7.57
13.6833	821	130	168	164	128	169	144	165	165	166	165	162	156.91	15.33							148	155	143	154	152	132	142	146.57	8.2							150	164	161	158	148	158	148	160	144	154.56	7.09
13.7	822	130	171	164	130	168	144	165	166	167	164	162	157.36	15.2							148	157	141	153	151	132	142	146.29	8.52							149	164	161	159	148	159	147	159	144	154.44	7.35
13.7167	823	130	173	165	131	166	144	165	166	167	164	163	157.64	15.17							148	158	142	152	151	131	141	146.14	8.9							150	164	162	158	148	159	146	158	144	154.33	7.38
13.7333	824	130	173	167	133	166	145	166	166	168	165	163	158.36	15							148	160	143	151	151	131	142	146.57	9.11							149	164	162	157	148	159	145	158	145	154.11	7.39
13.75	825	131	172	168	133	166	146	166	165	169	165	162	158.45	14.68							148	160	144	152	151	130	144	147	9.29							149	164	162	156	149	160	145	159	145	154.33	7.42
13.7667	826	132	170	167	133	166	146	166	165	169	165	162	158.27	14.26							147	162	145	152	152	130	145	147.57	9.74							150	164	162	156	149	160	145	160	145	154.56	7.42
13.7833	827	133	167	165	133	167	145	165	165	169	164	161	157.64	13.76							146	162	148	151	151	130	145	147.57	9.57							150	164	162	157	149	161	145	161	146	155	7.48
13.8	828	133	168	164	134	166	144	165	165	168	163	161	157.36	13.51							146	164	148	151	150	130	145	147.71	10.05							150	164	162	157	148	161	144	161	147	154.89	7.62
13.8167	829	132	169	164	135	166	143	166	166	168	163	161	157.55	13.82							146	165	151	152	150	130	145	148.43	10.44							150	164	163	158	148	161	143	160	147	154.89	7.88
13.8333	830	132	170	165	137	166	144	166	166	168	163	161	158	13.54							146	165	152	151	151	130	145	148.57	10.47							150	163	163	159	148	161	143	159	147	154.78	7.73
13.85	831	132	171	166	137	167	145	167	165	168	163	161	158.36	13.65							146	166	153	150	151	130	145	148.71	10.77							151	163	162	159	148	162	142	159	147	154.78	7.84
13.8667	832	133	171	167	137	167	145	167	164	170	164	160	158.64	13.65							146	167	154	149	150	130	146	148.86	11.02							151	163	162	160	148	162	141	160	148	155	8.08
13.8833	833	134	170	167	137	168	145	167	163	170	164	159	158.55	13.4							146	166	154	148	149	130	146	148.43	10.74							152	163	162	161	147	162	141	160	148	155.11	8.22
13.9	834	134	168	165	138	166	144	167	164	170	164	159	158.09	12.97							146	168	156	149	149	129	145	148.86	11.8							151	163	162	161	147	161	140	161	148	154.89	8.48
13.9167	835	135	169	166	139	165	143	167	165	168	163	158	158	12.66							146	169	158	150	149	129	145	149.43	12.29							151	163	161	160	147	162	139	161	149	154.78	8.53
13.9333	836	135	172	167	140	166	143	167	165	168	163	158	158.55	12.93							146	167	157	150	150	129	145	149.14	11.65							150	163	161	159	147	162	139	162	149	154.67	8.62
13.95	837	134	172	167	141	168	143	167	165	167	162	159	158.64	13							145	168	158	151	150	129	144	149.29	12.16							150	163	161	158	147	163	139	161	149	154.56	8.57
13.9667	838	133	171	165	141	170	143	167	164	167	162	160	158.45	13.1							144	170	159	150	148	130	145	149.43	12.54							150	163	161	157	147	163	140	160	149	154.44	8.22
13.9833	839	133	169	165	141	171	144	168	164	168	162	160	158.64	13.04							143	169	157	150	148	130	145	148.86	12.1							150	163	161	157	148	164	140	161	149	154.78	8.33
14	840	134	169	166	141	168	144	169	165	169	163	159	158.82	12.87							144	168	159	151	148	131	146	149.57	11.7							150	162	161	157	149	164	140	161	149	154.78	8.12
14.0167	841	134	169	168	140	168	143	169	165	169	162	158	158.64	13.22							145	169	160	150	148	131	146	149.86	12.02							150	162	161	158	149	165	140	162	149	155.11	8.4
14.0333	842	134	172	168	141	169	143	168	164	169	161	157	158.73	13.3							146	171	161	149	147	131	146	150.14	12.68							150	162	161	158	148	165	140	162	149	155	8.5
14.05	843	135	175	168	142	168	143	167	164	168	160	158	158.91	13.08							145	172	160	150	147	131	146	150.14	12.88							150	162	162	159	148	166	140	161	148	155.11	8.8
14.0667	844	134	175	167	143	166	143	168	164	168	160	158	158.73	13.02							144	171	161	149	147	131	147	150	12.77							150	162	162	160	149	166	140	160	147	155.11	8.8
14.0833	845	134	175	167	143	166	143	169	164	168	159	159	158.82	13.08							143	172	162	150	147	131	149	150.57	13.2							150	162	162	161	149	167	140	159	147	155.22	8.97
14.1	846	134	172	168	142	167	143	169	165	168	160	158	158.73	13.05							143	173	164	150	146	131	150	151	13.81							150	162	161	161	150	168	140	158	146	155.11	9.05
14.1167	847	133	171	166	141	164	144	169	165	168	160	158	158.09	12.86							144	175	164	151	147	132	150	151.86	13.95							150	162	161	161	150	169	139	158	146	155.11	9.44
14.1333	848	134	172	165	142	164	143	168	164	170	159	157	158	12.73							144	176	162	151	147	133	151	152	13.71							150	162	161	160	151	170	138	159	145	155.11	9.88
14.15	849	135	173	168	143	165	143	168	163	170	159	158	158.64	12.72							144	177	161	152	147	134	151	152.29	13.66							150	163	160	159	152	171	138	159	145	155.22	10
14.1667	850	135	174	168	144	163	142	169	163	170	158	158	158.55	12.84							144	176	162	152	146	135	151	152.29	13.33							150	163	160	158	152	172	137	160	145	155.22	10.43
14.1833	851	136	174	167	145	162	142	169	163	170	158	157	158.45	12.45							143	175	163	153	145	136	152	152.43	13.14							151	163	159	157	153	173	138	161	144	155.44	10.44
14.2	852	135	173	164	145	165	142	169	163	169	159	157	158.27	12.38							143	177	164	154	145	136	154	153.29	13.85							151	163	159	156	153	173	138	161	145	155.44	10.3
14.2167	853	135	171	165	144	167	142	168	162	168	159	157	158	12.24							144	175	162	155	145	136	155	153.14	12.95							150	163	160	157	153	173	139	162	145	155.78	10.28
14.2333	854	135	169	166	145	167	143	168	162	168	158	158	158.09	11.85							143	176	160	155	146	136	155	153	13.06							150	163	160	157	154	172	139	163	146	156	10
14.25	855	135	168	167	146	164	143	168	162	168	158	158	157.91	11.54							143	177	162	156	146	137	155	153.71	13.36							150	163	161	158	154	172	139	164	146	156.33	10.16
14.2667	856	136	169	166	145	162	142	169	162	169	157	159	157.82	11.7							143	174	163	156	146	138	156	153.71	12.45							150	163	161	159	154	173	140	164	147	156.78	10.05
14.2833	857	137	173	165	145	162	142	169	163	169	156	158	158.09	11.95							144	177	162	157	145	139	156	154.29	12.98							150	163	162	159	154	172	140	163	147	156.67	9.82
14.3	858	137	175	164	145	163	142	169	163	169	156	157	158.18	12.2							144	179	162	158	145	139	157	154.86	13.63							149	163	162	160	154	171	140	162	147	156.44	9.68
14.3167	859	137	174	164	146	162	142	168	162	168	156	157	157.82	11.7							144	179	163	157	145	139	158	155	13.72							149	164	163	160	155	171	140	161	147	156.67	9.76
14.3333	860	137	173	166	147	161	142	169	162	168	156	156	157.91	11.67							143	176	165	158	145	139	159	155	13.33							149	164	164	159	155	170	140	160	147	156.44	9.58
14.35	861	137	171	164	148	160	142	169	161	168	155	157	157.45	11.15							143	175	165	159	145	140	158	155	12.87							149	164	164	158	155	169	141	161	147	156.44	9.22
14.3667	862	136	172	164	148	160	142	169	161	169	154	158	157.55	11.58							143	177	166	159	145	140	157	155.29	13.5							149	164	165	157	155	168	142	162	147	156.56	9.02
14.3833	863	137	175	165	147	162	142	168	160	170	154	158	158	11.98							143	179	165	159	144	141	158	155.57	13.9							149	164	165	156	154	167	143	161	147	156.22	8.61
14.4	864	138	175	167	146	163	141	167	160	171	154	157	158.09	12.24							143	180	162	160	144	141	158	155.43	13.95							148	164	165	156	154	166	144	162	147	156.22	8.47
14.4167	865	138	175	167	145	161	142	167	159	171	154	157	157.82	12.13							142	179	162	161	143	141	159	155.29	14.06							148	164	165	156	153	165	144	163	147	156.11	8.46
14.4333	866	138	172	166	146	160	142	167	158	171	154	156	157.27	11.52							142	180	164	161	142	141	159	155.57	14.66							147	164	166	157	152	164	145	164	148	156.33	8.47
14.45	867	139	171	165	147	158	142	166	158	170	153	156	156.82	10.85							142	180	161	162	143	142	159	155.57	14.18							147	164	165	158	151	163	145	164	148	156.11	8.31
14.4667	868	139	171	164	148	158	142	167	158	170	153	156	156.91	10.78							144	183	162	163	143	142	159	156.57	14.89							148	164	165	159	151	162	146	165	149	156.56	7.95
14.4833	869	139	173	164	148	162	141	167	158	169	153	156	157.27	11.19							144	182	164	164	144	144	159	157.29	14.34							147	164	164	159	150	163	146	165	149	156.33	8.15
14.5	870	140	174	165	148	162	141	166	157	169	153	156	157.36	11.16							143	180	163	165	145	147	159	157.43	13.36							147	165	163	160	150	163	146	165	149	156.44	8.22
14.5167	871	139	176	166	148	161	141	165	156	168	153	156	157.18	11.5							142	179	163	165	146	149	159	157.57	12.88							147	165	162	160	150	163	146	164	148	156.11	8.12
14.5333	872	139	176	165	147	160	141	165	156	169	153	156	157	11.58							142	181	163	166	146	149	160	158.14	13.56							147	165	161	159	151	162	147	163	148	155.89	7.51
14.55	873	139	174	163	147	161	141	165	156	169	153	156	156.73	11.16							142	182	161	167	146	149	159	158	13.83							147	165	160	158	151	162	147	162	148	155.56	7.26
14.5667	874	140	171	163	147	162	140	166	156	170	153	156	156.73	10.96							143	180	161	166	146	149	159	157.71	12.96							147	166	159	158	152	162	147	162	148	155.67	7.3
14.5833	875	140	171	164	148	161	139	166	156	170	153	157	156.82	11.05							144	183	162	167	147	149	159	158.71	13.65							147	166	158	159	152	162	147	163	148	155.78	7.41
14.6	876	140	173	164	149	158	140	165	157	170	153	156	156.82	10.94							144	182	164	166	148	149	160	159	13.23							147	166	158	158	153	163	147	163	148	155.89	7.42
14.6167	877	140	175	166	150	158	140	165	156	170	153	155	157.09	11.34							143	180	163	165	148	150	161	158.57	12.61							147	166	157	158	154	163	146	164	147	155.78	7.77
14.6333	878	139	175	166	150	158	141	165	155	169	153	155	156.91	11.26							142	180	161	165	148	151	161	158.29	12.62							148	167	157	157	154	163	146	165	147	156	7.92
14.65	879	139	173	165	148	161	141	165	155	168	153	154	156.55	10.99							143	182	161	165	149	152	161	159	12.77							148	167	157	156	155	163	145	165	146	155.78	8.2
14.6667	880	139	171	164	147	160	141	165	155	168	153	155	156.18	10.66							143	182	162	165	151	152	160	159.29	12.54							148	167	156	157	156	163	145	166	146	156	8.34
14.6833	881	140	169	163	147	159	140	165	155	168	153	155	155.82	10.27							143	181	163	164	152	151	161	159.29	12.23							149	166	156	158	157	162	145	167	145	156.11	8.31
14.7	882	142	169	164	148	158	139	164	155	168	153	156	156	10.02							143	182	162	165	153	151	161	159.57	12.46							149	166	155	157	158	161	144	167	145	155.78	8.41
14.7167	883	142	170	166	148	158	140	164	154	170	153	156	156.45	10.42							142	183	162	165	154	151	162	159.86	12.93							149	166	155	157	159	160	144	166	145	155.67	8.22
14.7333	884	142	172	169	148	160	140	164	154	170	152	155	156.91	11.09							143	183	162	165	155	152	161	160.14	12.5							149	166	155	158	160	159	144	165	145	155.67	8.09
14.75	885	142	175	171	148	160	140	164	153	170	152	155	157.27	11.77							144	183	162	165	155	153	161	160.43	12.16							149	167	155	158	161	158	144	165	145	155.78	8.29
14.7667	886	141	176	171	147	159	139	164	153	170	152	155	157	12.26							144	183	161	165	156	153	160	160.29	12.08							149	167	155	159	161	157	143	166	145	155.78	8.63
14.7833	887	141	176	168	147	156	138	164	153	170	152	155	156.36	12.08							144	184	162	164	156	153	160	160.43	12.35							149	167	155	158	162	156	143	165	145	155.56	8.52
14.8	888	141	174	167	147	154	138	163	153	169	152	156	155.82	11.5							145	184	163	165	156	153	161	161	12.21							149	167	155	157	163	156	143	165	145	155.56	8.59
14.8167	889	142	170	169	147	152	138	164	151	169	152	155	155.36	11.19							146	184	162	165	157	152	161	161	12.03							149	167	156	158	163	156	143	165	145	155.78	8.61
14.8333	890	142	169	167	147	152	138	164	151	169	152	154	155	10.84							146	182	162	166	158	152	161	161	11.42							149	166	156	158	164	156	144	165	146	156	8.23
14.85	891	142	172	168	147	154	138	164	150	170	151	154	155.45	11.52							146	182	161	166	158	153	161	161	11.28							150	165	156	159	165	156	145	164	146	156.22	7.84
14.8667	892	142	174	165	147	158	138	164	150	172	151	155	156	11.8							146	183	160	166	158	153	161	161	11.6							149	165	156	160	166	156	146	163	147	156.44	7.7
14.8833	893	141	175	164	147	158	138	163	150	172	151	154	155.73	11.95							146	182	158	166	158	153	161	160.57	11.34							150	165	156	160	165	157	147	162	148	156.67	7
14.9	894	141	175	164	147	155	138	162	150	171	151	154	155.27	11.73							147	181	157	165	159	153	163	160.71	10.8							150	164	156	161	165	157	147	161	149	156.67	6.69
14.9167	895	142	172	165	148	155	138	163	149	168	152	154	155.09	10.84							147	182	158	164	159	153	163	160.86	11.01							150	164	156	162	165	157	148	160	149	156.78	6.53
14.9333	896	142	170	166	148	156	138	163	148	168	151	154	154.91	10.74							147	183	155	165	159	153	163	160.71	11.57							151	163	156	162	165	157	148	160	149	156.78	6.28
14.95	897	143	168	168	148	159	137	163	147	168	151	154	155.09	10.89							147	183	156	166	160	154	162	161.14	11.41							151	163	156	161	165	156	148	160	148	156.44	6.35
14.9667	898	143	168	166	149	158	138	162	147	168	151	155	155	10.32							147	181	158	166	160	154	162	161.14	10.65							151	162	156	160	165	155	148	161	149	156.33	6.08
14.9833	899	142	169	168	149	156	138	162	147	168	150	155	154.91	10.8							148	179	156	167	160	154	162	160.86	10.04							152	162	156	159	165	154	148	161	149	156.22	5.95
15	900	142	171	168	149	153	138	162	147	169	150	154	154.82	11.21							148	180	155	166	161	154	162	160.86	10.33							152	162	156	158	164	153	148	162	150	156.11	5.75
15.0167	901	142	174	167	149	153	137	162	147	169	150	154	154.91	11.72							148	180	154	165	161	154	163	160.71	10.39							151	162	157	159	164	153	148	163	151	156.44	5.92
15.0333	902	142	175	167	149	157	136	161	146	168	151	154	155.09	11.9							148	179	152	166	161	154	162	160.29	10.37							152	162	158	160	164	153	148	163	152	156.89	5.78
15.05	903	143	173	168	149	153	136	161	146	168	151	154	154.73	11.58							148	178	154	167	160	155	162	160.57	9.83							152	162	159	160	164	153	148	162	152	156.89	5.69
15.0667	904	143	171	166	149	150	137	161	145	169	151	154	154.18	11.17							148	178	151	166	160	155	162	160	10.12							152	161	159	161	165	154	148	161	153	157.11	5.56
15.0833	905	143	169	168	149	149	137	161	145	170	150	153	154	11.33							150	177	148	165	161	155	163	159.86	9.94							152	161	160	162	166	154	149	160	153	157.44	5.61
15.1	906	142	168	166	149	152	137	161	146	170	150	152	153.91	10.91							151	179	149	165	161	155	163	160.43	10.18							152	162	161	161	166	155	149	159	153	157.56	5.57
15.1167	907	143	170	168	149	155	137	161	146	170	150	153	154.73	11.26							152	175	151	165	161	155	163	160.29	8.46							152	163	162	160	166	155	150	159	153	157.78	5.52
15.1333	908	143	174	168	149	157	136	161	145	170	150	154	155.18	12.09							150	175	150	166	161	155	162	159.86	9.04							153	162	162	159	167	156	150	160	153	158	5.43
15.15	909	143	175	167	149	157	136	161	144	170	151	155	155.27	12.19							149	177	150	165	162	156	162	160.14	9.65							153	161	163	158	167	156	150	161	154	158.11	5.4
15.1667	910	143	173	165	149	154	136	161	144	169	151	155	154.55	11.54							150	177	148	164	162	156	162	159.86	9.77							152	160	163	158	167	156	150	161	154	157.89	5.46
15.1833	911	143	169	165	151	153	136	161	144	169	151	154	154.18	10.88							151	175	148	164	162	157	162	159.86	8.97							152	160	164	159	167	156	150	160	155	158.11	5.46
15.2	912	143	168	167	152	155	135	161	144	171	150	154	154.55	11.41							151	177	149	164	162	156	162	160.14	9.41							151	159	164	159	167	156	150	160	155	157.89	5.58
15.2167	913	143	167	168	152	157	135	161	144	172	150	153	154.73	11.59							152	178	150	163	163	156	162	160.57	9.34							150	158	164	160	167	156	150	160	155	157.78	5.76
15.2333	914	145	170	168	152	154	135	161	144	173	150	152	154.91	11.91							152	177	148	164	163	157	160	160.14	9.41							150	158	164	161	167	156	151	159	155	157.89	5.62
15.25	915	146	172	167	153	152	135	161	144	173	150	153	155.09	11.99							153	176	147	164	163	157	159	159.86	9.21							150	159	164	161	167	155	150	159	155	157.78	5.85
15.2667	916	146	173	168	154	152	135	161	144	173	150	153	155.36	12.22							153	177	147	165	163	158	159	160.29	9.53							151	159	163	162	167	155	150	159	154	157.78	5.72
15.2833	917	146	173	170	154	154	135	161	143	173	149	153	155.55	12.54							152	177	147	166	163	158	159	160.29	9.76							152	159	163	161	167	155	150	159	153	157.67	5.59
15.3	918	146	170	171	154	154	135	161	143	172	149	153	155.27	12.13							152	175	145	166	164	158	158	159.71	9.78							152	159	163	160	167	155	150	159	153	157.56	5.53
15.3167	919	146	167	169	153	153	135	161	143	170	149	152	154.36	11.29							152	176	144	165	164	158	158	159.57	10.2							153	159	163	159	167	155	150	159	152	157.44	5.48
15.3333	920	147	165	167	154	151	135	161	144	170	149	152	154.09	10.69							153	177	144	164	163	159	158	159.71	10.19							153	159	164	159	167	155	150	159	151	157.44	5.75
15.35	921	148	165	169	155	151	135	161	144	169	149	152	154.36	10.74							153	179	145	163	163	159	159	160.14	10.45							154	158	163	160	166	154	150	160	150	157.22	5.61
15.3667	922	148	167	170	156	152	135	161	143	169	149	152	154.73	11.17							153	177	146	163	165	160	159	160.43	9.73							154	158	163	161	166	154	149	160	149	157.11	6.01
15.3833	923	149	170	170	156	152	135	161	143	170	149	152	155.18	11.6							153	176	144	163	165	159	158	159.71	10							154	157	163	161	165	154	149	161	148	156.89	6.07
15.4	924	150	173	167	156	149	135	161	142	170	148	152	154.82	11.91							154	174	143	163	165	158	157	159.14	9.69							154	157	163	162	165	155	149	161	147	157	6.3
15.4167	925	150	174	167	155	149	135	160	142	170	147	152	154.64	12.07							155	175	145	162	164	158	156	159.29	9.23							154	157	163	163	164	155	149	162	146	157	6.56
15.4333	926	150	172	168	155	150	135	160	142	170	147	152	154.64	11.83							155	173	144	161	163	158	156	158.57	8.81							154	157	163	163	163	156	149	162	145	156.89	6.62
15.45	927	151	170	170	155	152	135	160	142	169	148	152	154.91	11.5							155	173	142	160	163	158	156	158.14	9.34							155	156	163	162	162	156	149	163	145	156.78	6.48
15.4667	928	152	167	169	155	152	135	160	142	167	149	152	154.55	10.67							155	171	143	160	164	159	156	158.29	8.64							155	156	162	161	162	156	148	163	145	156.44	6.42
15.4833	929	153	166	167	156	150	135	160	141	167	149	152	154.18	10.48							155	171	140	161	165	159	156	158.14	9.7							155	155	162	160	161	156	149	164	145	156.33	6.24
15.5	930	153	166	167	155	148	135	160	140	167	149	152	153.82	10.68							155	169	140	161	165	159	156	157.86	9.28							155	154	163	159	161	155	150	164	145	156.22	6.22
15.5167	931	153	167	169	155	146	135	160	140	167	148	152	153.82	11.23							155	169	140	162	165	158	155	157.71	9.38							156	153	163	160	160	155	150	163	145	156.11	6.09
15.5333	932	153	170	171	155	146	134	159	140	168	148	152	154.18	12.11							155	171	138	162	165	159	155	157.86	10.43							156	153	164	160	159	155	150	163	145	156.11	6.17
15.55	933	153	174	172	155	148	134	160	140	169	148	152	155	12.84							156	173	137	161	164	160	155	158	11.02							156	152	164	159	158	155	150	162	145	155.67	5.98
15.5667	934	153	175	171	155	151	135	160	140	169	148	151	155.27	12.59							157	171	137	162	164	160	155	158	10.61							156	152	164	158	157	155	150	161	144	155.22	5.97
15.5833	935	154	174	169	155	151	135	159	139	168	148	151	154.82	12.16							157	169	140	162	165	159	155	158.14	9.32							156	153	164	157	157	155	151	160	144	155.22	5.65
15.6	936	154	171	167	155	150	135	158	140	168	148	150	154.18	11.38							156	169	139	161	164	159	154	157.43	9.54							155	153	163	156	157	155	151	159	143	154.67	5.57
15.6167	937	154	167	167	154	147	135	158	140	167	148	150	153.36	10.85							156	167	138	162	163	160	154	157.14	9.49							155	153	163	155	157	155	151	158	143	154.44	5.46
15.6333	938	154	167	168	154	144	135	159	140	168	147	150	153.27	11.41							158	170	138	161	163	160	155	157.86	9.92							154	153	163	156	157	155	152	157	143	154.44	5.34
15.65	939	155	167	170	155	145	134	159	139	168	146	151	153.55	11.94							159	169	138	160	162	160	155	157.57	9.61							154	153	163	157	156	155	152	156	143	154.33	5.29
15.6667	940	155	170	171	155	147	135	160	139	171	145	151	154.45	12.63							159	166	138	159	162	160	154	156.86	9.06							153	153	162	157	156	155	152	156	143	154.11	5.11
15.6833	941	155	173	169	154	150	135	160	139	171	145	149	154.55	12.72							159	168	139	158	162	159	154	157	9.02							153	153	161	158	156	155	153	155	144	154.22	4.66
15.7	942	155	173	168	154	152	135	159	140	171	145	149	154.64	12.39							158	166	138	158	162	159	153	156.29	8.99							152	153	161	159	156	156	153	155	145	154.44	4.59
15.7167	943	154	172	168	154	150	135	159	140	170	145	149	154.18	12.16							159	166	136	159	161	159	153	156.14	9.67							152	152	160	159	156	156	153	154	146	154.22	4.21
15.7333	944	155	170	171	155	149	135	158	140	169	145	149	154.18	12.15							160	164	134	159	162	160	152	155.86	10.33							151	152	159	160	156	156	153	154	147	154.22	4.06
15.75	945	155	167	172	155	149	135	158	140	168	144	149	153.82	11.89							160	162	134	158	162	160	152	155.43	10.05							151	152	160	161	155	157	153	153	148	154.44	4.25
15.7667	946	155	167	171	155	151	135	159	139	168	144	149	153.91	11.84							160	164	136	159	161	160	153	156.14	9.48							151	152	160	161	155	157	152	153	148	154.33	4.3
15.7833	947	155	169	169	154	152	135	160	139	168	144	148	153.91	11.87							159	161	136	158	160	159	153	155.14	8.82							150	151	161	160	155	158	152	153	149	154.33	4.42
15.8	948	154	171	167	154	150	135	159	139	169	144	148	153.64	12.02							159	159	134	157	160	159	153	154.43	9.31							150	151	162	159	155	158	151	154	149	154.33	4.53
15.8167	949	154	173	167	155	147	135	159	138	169	145	148	153.64	12.5							159	161	133	156	161	160	153	154.71	10.01							150	151	163	158	154	158	150	154	150	154.22	4.6
15.8333	950	155	173	171	156	147	135	158	138	169	144	150	154.18	12.95							159	159	135	157	160	160	154	154.86	9.01							149	150	164	157	154	159	150	154	151	154.22	4.99
15.85	951	155	170	172	156	149	135	157	138	168	143	150	153.91	12.53							160	161	133	157	160	160	155	155.14	9.99							149	150	165	156	154	159	149	155	151	154.22	5.31
15.8667	952	154	168	169	156	151	135	157	139	168	142	149	153.45	11.79							160	160	131	158	160	158	157	154.86	10.59							149	150	166	157	154	160	148	155	152	154.56	5.79
15.8833	953	154	167	168	156	152	135	157	139	167	142	149	153.27	11.4							160	159	132	157	160	158	158	154.86	10.14							148	150	166	158	155	160	148	156	152	154.78	6
15.9	954	155	166	167	157	151	135	157	138	167	143	149	153.18	11.25							160	161	135	156	161	157	159	155.57	9.27							149	150	166	158	155	160	147	156	153	154.89	5.97
15.9167	955	155	168	167	158	149	134	158	138	168	143	148	153.27	11.94							160	159	133	156	161	157	159	155	9.85							149	150	165	159	156	160	147	157	154	155.22	5.83
15.9333	956	154	171	169	158	148	135	158	138	168	143	148	153.64	12.45							160	157	131	156	159	157	160	154.29	10.39							148	149	165	160	156	159	147	158	155	155.22	6.12
15.95	957	155	173	170	159	151	135	158	138	168	142	148	154.27	12.88							160	158	133	157	158	157	161	154.86	9.75							149	149	166	159	156	159	146	159	155	155.33	6.34
15.9667	958	155	172	169	157	151	136	157	138	168	141	148	153.82	12.48							160	156	136	156	158	157	161	154.86	8.53							149	149	166	158	156	159	146	160	155	155.33	6.36
15.9833	959	155	170	165	156	151	135	157	138	167	142	148	153.09	11.65							160	153	137	155	158	155	163	154.43	8.4							148	148	166	157	157	158	146	161	154	155	6.65
16	960	155	167	165	156	149	135	157	137	167	142	148	152.55	11.42							159	151	136	154	158	155	163	153.71	8.71							149	148	166	157	157	158	146	162	154	155.22	6.65
16.0167	961	155	166	166	157	147	135	158	137	167	142	148	152.55	11.57							160	154	134	153	157	155	164	153.86	9.55							149	149	166	157	157	158	145	162	153	155.11	6.74
16.0333	962	154	166	168	158	146	136	158	137	167	142	148	152.73	11.75							160	151	136	154	157	156	164	154	8.96							150	149	166	158	157	157	145	162	153	155.22	6.63
16.05	963	154	168	170	158	147	136	157	137	167	142	148	153.09	12.16							161	155	138	153	157	156	164	154.86	8.32							150	149	166	159	157	157	144	163	152	155.22	7.07
16.0667	964	154	171	170	157	148	136	157	137	167	142	148	153.36	12.48							161	153	140	152	157	156	165	154.86	7.95							151	149	166	158	157	157	144	163	152	155.22	6.92
16.0833	965	155	173	168	156	149	135	156	136	167	143	148	153.27	12.63							160	152	140	152	156	156	165	154.43	7.83							151	149	165	159	157	157	145	164	152	155.44	6.75
16.1	966	155	173	166	157	149	135	157	136	166	145	148	153.36	12.21							160	147	142	151	156	154	165	153.57	7.76							151	149	164	160	158	157	146	164	151	155.56	6.58
16.1167	967	155	170	165	158	147	135	157	136	165	145	147	152.73	11.71							161	151	143	150	156	154	164	154.14	7.06							151	149	163	161	159	157	145	165	150	155.56	7.02
16.1333	968	154	167	164	158	144	135	157	136	164	146	147	152	11.17							161	147	142	149	157	153	164	153.29	7.89							150	149	162	161	158	157	145	165	150	155.22	6.92
16.15	969	154	164	167	159	143	135	157	136	164	145	148	152	11.32							161	150	144	149	155	153	165	153.86	7.22							150	149	161	160	157	157	144	166	150	154.89	7.04
16.1667	970	155	165	167	158	143	135	157	135	164	145	148	152	11.54							161	145	145	149	154	153	166	153.29	7.93							150	150	161	159	156	158	143	166	149	154.67	7.18
16.1833	971	155	167	164	158	145	135	157	135	165	145	147	152.09	11.44							161	145	145	150	154	153	166	153.43	7.85							150	150	161	158	156	158	142	167	150	154.67	7.43
16.2	972	155	169	163	158	149	135	158	136	165	146	146	152.73	11.31							161	142	147	149	155	152	167	153.29	8.54							150	151	162	157	156	158	141	168	151	154.89	7.79
16.2167	973	154	171	167	158	151	135	159	136	165	147	146	153.55	11.94							161	141	146	148	156	151	167	152.86	9.04							150	151	162	157	156	158	140	168	151	154.78	8.01
16.2333	974	154	171	167	159	151	135	158	135	164	148	146	153.45	11.94							161	142	147	147	156	150	167	152.86	8.86							150	151	162	158	157	157	140	169	151	155	8.25
16.25	975	153	169	164	159	149	135	157	135	164	148	146	152.64	11.34							161	145	147	147	155	149	167	153	8.33							149	151	162	159	158	157	139	169	150	154.89	8.71
16.2667	976	153	167	163	158	146	135	157	135	164	148	147	152.09	10.99							161	147	148	148	155	149	167	153.57	7.79							149	151	162	158	158	157	139	170	150	154.89	8.87
16.2833	977	153	165	163	158	145	135	157	135	164	148	147	151.82	10.79							161	146	150	148	156	150	167	154	7.68							148	151	162	159	159	157	139	170	149	154.89	9.13
16.3	978	154	165	165	158	144	135	158	134	164	149	147	152.09	11.26							161	149	149	149	157	151	167	154.71	7.16							148	151	161	160	159	156	139	170	148	154.67	9.17
16.3167	979	154	169	164	159	146	134	158	133	164	150	146	152.45	11.94							161	150	150	150	156	151	168	155.14	7.03							147	151	161	161	160	156	139	170	148	154.78	9.4
16.3333	980	154	171	160	160	150	134	157	133	163	150	145	152.45	11.74							161	148	150	149	156	151	167	154.57	7.14							147	152	161	160	161	155	139	170	148	154.78	9.35
16.35	981	154	171	160	160	150	134	157	133	163	150	144	152.36	11.81							160	151	152	148	156	150	167	154.86	6.69							147	152	161	159	162	155	140	171	147	154.89	9.48
16.3667	982	155	168	160	159	148	135	156	133	163	150	144	151.91	11.18							160	153	153	148	156	149	166	155	6.32							147	152	161	158	162	155	140	171	147	154.78	9.43
16.3833	983	155	167	163	159	145	135	157	133	163	151	145	152.09	11.4							160	155	153	149	156	149	166	155.43	6.08							146	152	162	157	163	155	141	170	146	154.67	9.41
16.4	984	155	166	165	159	143	134	157	133	163	153	145	152.09	11.77							161	152	151	150	155	149	167	155	6.66							147	153	162	156	163	155	141	169	145	154.56	9.17
16.4167	985	155	167	166	158	143	134	157	133	164	153	145	152.27	12.04							161	155	153	149	156	149	167	155.71	6.5							147	153	163	157	162	156	142	168	145	154.78	8.83
16.4333	986	154	171	165	158	146	134	156	133	164	153	143	152.45	12.37							161	157	153	150	156	148	167	156	6.53							147	153	164	158	162	156	142	167	145	154.89	8.81
16.45	987	154	171	163	158	149	133	156	133	164	153	143	152.45	12.22							161	157	152	150	156	148	167	155.86	6.62							148	153	164	158	162	156	143	166	144	154.89	8.51
16.4667	988	154	169	161	158	151	134	157	133	163	153	144	152.45	11.42							161	160	154	151	156	148	167	156.71	6.47							148	152	165	159	162	157	143	165	144	155	8.6
16.4833	989	155	167	160	158	151	134	157	133	162	153	144	152.18	11							161	162	156	152	156	148	166	157.29	6.18							148	151	165	160	162	157	144	165	144	155.11	8.55
16.5	990	155	167	162	158	148	133	158	132	161	154	143	151.91	11.61							162	164	156	152	157	148	167	158	6.76							148	150	165	159	162	157	145	164	144	154.89	8.25
16.5167	991	154	167	163	158	145	133	158	132	161	154	142	151.55	11.89							162	164	155	153	156	146	167	157.57	7.23							149	150	165	158	163	157	144	164	144	154.89	8.37
16.5333	992	153	168	160	158	143	133	157	133	161	154	142	151.09	11.67							162	166	154	153	155	145	167	157.43	7.93							148	149	164	158	163	157	145	163	144	154.56	8.11
16.55	993	152	168	159	157	146	132	156	133	162	154	142	151	11.56							161	162	155	154	155	145	167	157	7.09							148	148	163	159	163	157	146	163	143	154.44	8.16
16.5667	994	151	167	158	157	149	132	155	133	162	155	142	151	11.24							162	166	157	155	156	145	167	158.29	7.57							148	148	162	159	163	156	147	163	143	154.33	7.87
16.5833	995	151	165	161	157	151	132	155	133	161	155	142	151.18	11.09							163	166	154	155	154	145	167	157.71	7.95							148	149	161	160	163	156	148	162	143	154.44	7.5
16.6	996	152	165	161	156	151	133	156	133	160	156	141	151.27	10.96							163	164	154	156	154	145	168	157.71	7.8							148	148	160	161	162	155	147	162	142	153.89	7.74
16.6167	997	152	166	159	156	149	133	156	133	160	156	141	151	10.95							162	166	156	157	154	143	168	158	8.43							148	148	159	161	161	155	148	162	142	153.78	7.41
16.6333	998	152	169	158	156	148	133	156	134	160	156	141	151.18	11.19							162	168	157	157	154	142	167	158.14	8.86							148	148	158	162	161	154	149	161	142	153.67	7.23
16.65	999	151	170	158	156	147	133	155	135	160	156	141	151.09	11.19							162	169	156	158	153	143	167	158.29	8.86							147	149	157	162	160	154	149	161	143	153.56	6.86
16.6667	1000	152	169	161	157	151	132	155	135	160	157	141	151.82	11.42							163	167	154	159	153	143	167	158	8.7							147	149	156	161	160	154	149	161	143	153.33	6.65
16.6833	1001	152	166	162	157	152	131	155	134	159	158	140	151.45	11.49							164	169	155	159	153	142	167	158.43	9.38							147	149	155	160	159	153	149	160	143	152.78	6.18
16.7	1002	151	165	162	158	150	133	155	134	158	158	140	151.27	11.02							164	167	156	160	152	142	168	158.43	9.27							147	150	154	159	159	153	149	160	143	152.67	5.94
16.7167	1003	150	164	160	157	150	134	155	133	157	158	140	150.73	10.59							163	169	156	160	151	141	167	158.14	9.77							147	150	154	158	158	153	150	160	143	152.56	5.61
16.7333	1004	151	164	159	156	152	135	154	133	157	157	140	150.73	10.2							163	167	155	159	150	141	167	157.43	9.55							147	151	154	157	158	153	150	159	143	152.44	5.29
16.75	1005	152	166	161	155	154	134	154	133	158	159	140	151.45	10.98							164	169	156	159	150	141	166	157.86	9.82							148	151	154	156	158	154	151	159	143	152.67	5.05
16.7667	1006	152	169	160	155	155	133	155	134	158	159	140	151.82	11.37							164	166	158	158	150	141	166	157.57	9.27							148	152	153	155	158	154	152	159	144	152.78	4.66
16.7833	1007	152	171	158	156	153	134	155	132	158	160	140	151.73	11.79							164	169	160	159	150	140	167	158.43	10.24							148	153	154	155	158	154	153	159	144	153.11	4.65
16.8	1008	151	170	159	156	155	135	154	133	156	159	140	151.64	11.23							164	166	160	159	150	140	167	158	9.78							148	153	154	156	159	154	153	160	144	153.44	5
16.8167	1009	149	167	160	157	159	136	153	133	155	159	140	151.64	10.91							163	169	159	158	150	140	166	157.86	9.99							149	153	155	156	160	154	154	159	145	153.89	4.65
16.8333	1010	149	165	161	156	160	136	153	133	154	160	140	151.55	10.8							163	168	157	158	150	140	165	157.29	9.66							149	153	155	157	161	154	155	159	145	154.22	4.89
16.85	1011	149	163	162	155	160	136	154	132	154	161	139	151.36	11.01							163	166	159	159	148	140	165	157.14	9.65							150	152	156	158	162	154	155	159	145	154.56	5.1
16.8667	1012	150	162	160	155	158	136	155	131	154	161	139	151	10.78							163	165	160	159	148	140	165	157.14	9.55							149	152	156	159	163	153	156	159	145	154.67	5.55
16.8833	1013	151	164	158	155	157	136	155	132	155	161	138	151.09	10.76							163	166	162	158	149	140	166	157.71	9.78							150	151	156	158	164	153	157	159	146	154.89	5.44
16.9	1014	151	167	157	155	156	139	154	132	155	162	138	151.45	10.73							163	168	162	159	149	140	165	158	9.97							150	150	157	157	165	154	158	159	146	155.11	5.75
16.9167	1015	151	170	158	156	158	140	154	132	154	163	138	152.18	11.32							162	167	163	159	148	140	164	157.57	9.85							150	150	157	157	165	153	158	158	147	155	5.52
16.9333	1016	150	170	158	156	160	140	154	133	154	163	137	152.27	11.41							162	171	162	160	147	141	164	158.14	10.42							150	149	158	157	165	153	159	158	148	155.22	5.61
16.95	1017	149	167	158	155	159	140	154	133	156	162	137	151.82	10.85							161	169	165	159	148	141	165	158.29	10.14							150	149	158	158	164	154	159	157	149	155.33	5.2
16.9667	1018	148	164	157	155	157	141	154	132	158	162	136	151.27	10.63							162	172	165	158	146	140	165	158.29	11.38							150	148	159	159	164	155	160	157	150	155.78	5.43
16.9833	1019	149	161	156	155	159	143	153	131	158	163	137	151.36	10.32							161	171	165	157	146	139	164	157.57	11.31							150	147	159	160	163	156	161	157	150	155.89	5.62
17	1020	149	161	156	155	162	144	153	131	158	164	137	151.82	10.61							160	170	166	156	143	138	163	156.57	11.91							150	148	160	159	162	156	162	157	151	156.11	5.28
17.0167	1021	149	162	154	155	162	144	153	131	157	165	137	151.73	10.71							160	169	167	157	143	138	164	156.86	11.96							150	149	160	160	162	157	163	157	151	156.56	5.32
17.0333	1022	148	164	154	154	159	143	153	132	155	165	137	151.27	10.47							160	166	168	158	143	138	164	156.71	11.67							149	149	160	161	162	158	164	157	151	156.78	5.74
17.05	1023	147	167	157	154	159	144	154	131	155	164	136	151.64	11.16							160	167	165	157	143	139	164	156.43	11.1							149	149	160	162	161	158	165	156	150	156.67	6.04
17.0667	1024	147	167	157	155	161	146	154	131	154	164	136	152	11.18							161	169	163	158	142	139	163	156.43	11.4							149	149	160	161	161	159	165	156	150	156.67	5.98
17.0833	1025	147	165	155	155	163	147	153	130	154	163	136	151.64	11.06							160	169	163	158	142	139	162	156.14	11.25							149	149	160	160	160	159	165	155	150	156.33	5.83
17.1	1026	147	161	153	154	165	147	153	129	154	164	135	151.09	11.24							159	167	165	159	141	139	161	155.86	11.25							149	149	159	159	160	160	165	154	150	156.11	5.8
17.1167	1027	148	158	152	153	164	146	153	132	155	164	136	151	10.16							157	169	166	158	143	139	161	156.14	11.23							149	149	159	159	160	160	165	154	150	156.11	5.8
17.1333	1028	147	156	153	155	161	145	153	132	155	164	136	150.64	9.85							157	171	166	157	143	139	161	156.29	11.61							150	150	159	160	159	160	164	153	150	156.11	5.37
17.15	1029	146	155	155	156	161	146	153	132	154	165	135	150.73	10.16							159	169	164	157	143	140	160	156	10.68							150	151	159	161	159	159	165	153	150	156.33	5.45
17.1667	1030	146	158	157	156	164	148	153	131	153	166	135	151.55	10.95							159	172	166	158	144	140	160	157	11.39							150	152	159	161	158	159	165	154	149	156.33	5.39
17.1833	1031	147	162	158	155	166	148	153	129	154	165	136	152.09	11.58							158	170	168	159	145	140	159	157	11.05							150	152	160	162	158	159	165	154	150	156.67	5.41
17.2	1032	147	165	156	154	168	148	153	129	154	165	136	152.27	12.02							157	173	167	159	145	141	159	157.29	11.28							150	151	161	163	158	158	165	155	151	156.89	5.51
17.2167	1033	147	165	154	154	167	146	153	130	156	164	136	152	11.68							158	170	168	158	147	141	158	157.14	10.4							150	151	162	163	157	158	166	155	151	157	5.79
17.2333	1034	146	162	155	154	164	146	153	130	156	164	137	151.55	10.94							159	167	169	157	148	142	158	157.14	9.62							150	150	162	164	157	158	166	155	152	157.11	5.95
17.25	1035	145	159	157	154	163	146	153	130	155	165	139	151.45	10.55							158	164	168	158	147	145	158	156.86	8.34							149	150	163	164	157	158	167	154	152	157.11	6.45
17.2667	1036	145	156	159	155	163	148	152	130	154	165	139	151.45	10.41							157	165	167	159	147	146	158	157	8.06							150	151	163	163	157	158	167	154	151	157.11	6.15
17.2833	1037	146	155	158	154	166	149	152	130	151	166	139	151.45	10.66							157	169	168	160	150	146	158	158.29	8.5							149	151	163	162	158	158	167	154	151	157	6.2
17.3	1038	146	156	156	153	168	149	153	129	151	165	138	151.27	11.06							157	170	167	159	151	146	158	158.29	8.36							149	151	163	161	158	158	167	154	151	156.89	6.11
17.3167	1039	146	158	154	153	168	148	153	129	151	166	138	151.27	11.25							156	168	169	158	151	146	158	158	8.35							149	152	163	160	158	158	167	153	151	156.78	6
17.3333	1040	146	161	154	153	166	149	152	128	151	166	138	151.27	11.36							155	165	168	157	151	147	157	157.14	7.36							148	153	163	159	158	157	167	153	150	156.44	6.13
17.35	1041	145	162	157	154	165	150	151	128	151	166	138	151.55	11.48							156	167	166	158	153	147	157	157.71	7.02							148	153	163	159	157	158	167	153	149	156.33	6.26
17.3667	1042	144	161	157	153	165	150	151	128	152	167	138	151.45	11.57							155	167	165	158	153	147	157	157.43	6.88							148	153	164	160	157	158	167	153	148	156.44	6.62
17.3833	1043	144	159	154	152	166	150	152	128	153	168	138	151.27	11.58							155	168	165	157	154	148	157	157.71	6.78							147	153	165	160	156	158	167	154	148	156.44	6.88
17.4	1044	145	157	154	152	169	149	152	127	152	169	139	151.36	12.06							156	170	167	156	154	149	156	158.29	7.45							147	153	166	161	155	159	167	154	148	156.67	7.16
17.4167	1045	145	156	153	152	168	150	152	127	150	170	139	151.09	12							156	172	169	156	156	149	156	159.14	8.21							147	153	167	162	155	159	167	154	148	156.89	7.41
17.4333	1046	145	156	152	153	167	151	151	128	149	170	139	151	11.66							155	169	170	157	157	150	155	159	7.55							147	153	168	163	155	160	168	154	148	157.33	7.87
17.45	1047	145	158	152	153	168	152	151	129	150	170	139	151.55	11.69							154	171	168	157	157	150	155	158.86	7.69							148	153	168	162	156	160	167	154	147	157.22	7.6
17.4667	1048	143	158	151	152	170	152	151	130	150	171	139	151.55	12.08							154	167	169	156	156	150	155	158.14	7.06							148	153	169	161	157	160	167	154	147	157.33	7.7
17.4833	1049	143	154	152	152	172	151	151	130	151	172	139	151.55	12.4							155	172	170	155	159	150	155	159.43	8.34							149	152	169	160	157	160	167	155	147	157.33	7.53
17.5	1050	143	154	154	153	171	151	151	130	151	172	140	151.82	12.17							155	169	169	154	159	151	155	158.86	7.31							150	153	170	160	158	160	166	155	147	157.67	7.37
17.5167	1051	144	155	155	152	169	152	150	130	151	172	140	151.82	11.85							155	171	168	155	159	151	154	159	7.59							150	153	169	159	159	160	165	156	146	157.44	7.16
17.5333	1052	144	158	153	151	168	153	150	130	151	172	140	151.82	11.8							154	170	169	156	159	151	154	159	7.57							150	154	168	160	159	161	165	157	146	157.78	6.96
17.55	1053	143	159	151	152	167	153	150	130	150	172	140	151.55	11.79							153	170	167	156	159	151	154	158.57	7.28							151	155	167	161	159	161	164	157	145	157.78	6.74
17.5667	1054	143	157	151	152	169	152	150	128	150	172	140	151.27	12.32							153	170	167	155	160	152	154	158.71	7.2							151	156	166	162	159	161	164	158	145	158	6.6
17.5833	1055	143	155	152	153	172	151	151	128	150	172	141	151.64	12.62							154	169	169	154	159	152	154	158.71	7.34							150	156	165	162	159	161	163	159	145	157.78	6.5
17.6	1056	142	154	154	151	169	152	151	128	150	173	142	151.45	12.32							155	168	167	153	158	153	154	158.29	6.52							150	157	164	163	159	161	163	159	144	157.78	6.69
17.6167	1057	143	154	154	151	169	153	151	128	150	172	143	151.64	12							155	170	167	153	159	153	153	158.57	7.16							150	158	163	163	158	161	163	159	145	157.78	6.3
17.6333	1058	143	155	154	151	169	153	150	129	149	172	143	151.64	11.86							153	170	168	153	160	154	153	158.71	7.48							150	159	162	162	157	160	163	159	145	157.44	6.06
17.65	1059	144	157	152	152	172	152	150	128	149	173	142	151.91	12.72							153	169	169	152	160	154	153	158.57	7.59							149	160	161	161	156	160	164	159	146	157.33	6
17.6667	1060	143	155	151	152	175	153	150	128	148	173	141	151.73	13.33							153	171	168	153	160	154	153	158.86	7.73							149	161	161	160	156	160	164	159	147	157.44	5.77
17.6833	1061	142	152	152	152	176	154	150	129	149	172	141	151.73	13.2							153	172	167	153	160	154	152	158.71	7.95							149	161	160	159	157	159	164	158	146	157	5.79
17.7	1062	142	151	153	151	171	154	149	130	149	172	141	151.18	12.18							152	170	167	154	160	155	152	158.57	7.35							148	162	161	158	158	159	164	158	146	157.11	6.11
17.7167	1063	142	151	154	151	170	153	148	131	149	173	142	151.27	11.97							152	169	169	153	160	155	151	158.43	7.79							148	162	161	157	159	159	163	158	145	156.89	6.23
17.7333	1064	143	152	153	151	172	153	148	131	149	174	143	151.73	12.31							153	167	167	152	160	155	151	157.86	6.89							148	163	162	157	160	159	163	157	145	157.11	6.47
17.75	1065	143	156	150	150	176	154	148	131	148	173	143	152	12.96							153	167	167	153	161	154	150	157.86	7.08							148	163	162	158	160	158	162	157	144	156.89	6.58
17.7667	1066	142	159	150	150	175	155	149	132	147	173	143	152.27	12.85							153	168	169	154	160	154	150	158.29	7.59							147	163	162	159	160	158	162	156	144	156.78	6.8
17.7833	1067	141	159	152	149	172	155	149	135	146	172	143	152.09	11.84							151	168	167	153	160	156	150	157.86	7.38							147	162	162	159	159	158	161	156	145	156.56	6.31
17.8	1068	141	156	153	150	170	154	148	137	146	172	143	151.82	11.08							151	170	166	152	160	157	150	158	7.77							148	162	161	160	159	157	160	155	145	156.33	6
17.8167	1069	142	153	152	150	169	156	148	138	146	172	143	151.73	10.67							151	167	167	152	162	158	150	158.14	7.38							148	161	161	159	159	156	160	156	146	156.22	5.56
17.8333	1070	142	151	149	151	173	157	148	139	147	172	144	152.09	11.18							152	164	166	152	162	158	149	157.57	6.68							149	160	160	158	159	156	159	156	147	156	4.8
17.85	1071	142	151	147	150	175	156	148	140	146	172	144	151.91	11.55							152	164	166	151	161	158	149	157.29	6.73							149	160	159	158	159	155	159	156	147	155.78	4.71
17.8667	1072	142	154	147	149	176	156	148	143	146	172	143	152.36	11.59							151	164	167	150	160	158	149	157	7.16							149	159	159	159	159	154	160	156	147	155.78	4.82
17.8833	1073	141	156	150	148	174	158	148	145	145	172	143	152.73	11.25							151	162	167	149	161	160	148	156.86	7.43							149	159	158	160	160	154	159	156	147	155.78	4.84
17.9	1074	141	155	151	148	171	159	148	145	145	173	143	152.64	10.9							152	164	170	148	161	160	147	157.43	8.64							149	159	158	161	161	154	159	156	147	156	5.07
17.9167	1075	142	153	148	149	169	158	148	145	145	173	145	152.27	10.27							152	165	168	149	161	160	147	157.43	8.14							149	159	158	160	162	154	159	156	147	156	5.1
17.9333	1076	142	151	147	149	170	157	148	145	145	174	146	152.18	10.57							151	163	167	150	161	160	147	157	7.59							149	159	158	161	162	154	159	156	147	156.11	5.21
17.95	1077	142	151	148	149	173	157	149	147	144	173	146	152.64	10.78							152	162	168	150	161	161	147	157.29	7.65							149	159	158	162	163	153	158	156	147	156.11	5.49
17.9667	1078	140	153	149	149	177	159	149	148	143	173	146	153.27	11.84							152	164	166	149	161	162	147	157.29	7.74							149	160	158	163	163	153	158	155	147	156.22	5.72
17.9833	1079	140	156	146	149	177	160	149	148	143	173	146	153.36	12.07							152	162	167	149	163	162	147	157.43	7.89							149	161	158	163	163	153	157	156	146	156.22	5.97
18	1080	140	158	145	149	174	159	148	148	144	173	146	153.09	11.54							151	162	169	150	162	162	147	157.57	8.18							149	161	158	164	163	153	157	156	145	156.22	6.34
18.0167	1081	140	158	145	149	171	159	148	149	143	173	147	152.91	11							151	162	167	149	161	162	147	157	7.81							149	161	158	163	163	153	157	156	144	156	6.42
18.0333	1082	140	156	146	148	170	161	148	152	143	173	148	153.18	10.75							151	162	165	148	162	162	147	156.71	7.7							149	161	158	162	162	152	157	156	143	155.56	6.46
18.05	1083	140	153	145	147	173	162	148	153	142	173	148	153.09	11.49							151	164	166	149	163	163	147	157.57	8.16							150	161	157	161	162	153	157	155	144	155.56	5.88
18.0667	1084	139	151	142	148	177	162	148	153	142	173	148	153	12.55							151	163	167	149	163	163	147	157.57	8.22							150	162	157	160	162	153	157	155	145	155.67	5.66
18.0833	1085	138	157	143	148	180	161	148	153	142	173	150	153.91	13.06							150	160	165	148	163	163	146	156.43	8.1							150	163	157	161	163	154	157	154	146	156.11	5.8
18.1	1086	138	156	146	148	179	161	147	153	143	173	152	154.18	12.53							150	162	166	147	163	162	145	156.43	8.73							151	162	157	162	163	154	157	154	146	156.22	5.65
18.1167	1087	138	151	149	147	174	162	148	154	143	173	152	153.73	11.51							150	159	167	146	164	162	145	156.14	9.01							152	161	158	161	164	155	157	154	146	156.44	5.46
18.1333	1088	139	153	147	146	172	162	148	156	142	173	151	153.55	11.31							150	155	166	145	164	163	145	155.43	9.03							152	161	158	162	164	155	157	154	146	156.56	5.57
18.15	1089	140	156	144	146	172	162	148	157	141	173	151	153.64	11.55							149	158	164	145	164	164	145	155.57	9							152	160	158	163	165	155	157	154	146	156.67	5.79
18.1667	1090	140	156	141	146	174	162	147	157	142	173	152	153.64	12.09							150	162	164	146	163	164	146	156.43	8.64							151	160	159	163	166	155	157	154	147	156.89	5.9
18.1833	1091	140	154	141	147	178	164	147	157	142	173	153	154.18	12.86							150	159	165	146	163	164	146	156.14	8.55							151	160	159	163	166	155	156	153	148	156.78	5.78
18.2	1092	138	153	143	147	179	164	147	157	142	173	153	154.18	13.1							149	156	163	145	163	163	146	155	8.27							151	159	159	163	166	155	155	153	149	156.67	5.57
18.2167	1093	137	153	145	147	178	164	147	157	142	173	153	154.18	12.88							148	159	162	144	162	164	148	155.29	8.3							151	159	160	163	166	154	154	153	149	156.56	5.73
18.2333	1094	138	154	147	146	175	163	147	157	142	172	153	154	11.91							149	157	163	143	160	164	149	155	8.06							150	159	159	164	165	154	154	153	150	156.44	5.59
18.25	1095	139	151	146	146	174	163	147	157	142	172	154	153.73	11.7							148	158	160	143	161	164	150	154.86	7.84							150	158	159	164	164	154	154	152	150	156.11	5.44
18.2667	1096	139	151	144	146	175	163	146	157	143	172	153	153.55	11.99							148	160	160	144	161	164	150	155.29	7.76							150	157	159	165	164	153	153	152	150	155.89	5.71
18.2833	1097	138	153	145	146	177	163	146	159	143	172	153	154.09	12.44							147	157	160	144	160	164	151	154.71	7.48							150	156	159	164	164	153	153	152	149	155.56	5.64
18.3	1098	137	150	142	145	177	164	147	160	143	173	154	153.82	13.14							148	159	161	145	159	164	151	155.29	7.23							150	155	160	163	164	152	153	152	149	155.33	5.61
18.3167	1099	136	147	145	145	175	164	147	160	141	173	153	153.27	12.99							147	155	159	144	160	164	152	154.43	7.23							150	154	160	163	165	152	153	153	149	155.44	5.77
18.3333	1100	136	145	146	146	175	164	147	159	141	173	153	153.18	12.93							147	154	160	143	160	164	152	154.29	7.59							150	155	160	163	165	152	154	153	150	155.78	5.56
18.35	1101	137	147	145	146	177	163	146	159	143	173	153	153.55	12.89							147	158	161	143	160	164	152	155	7.83							150	156	160	163	166	151	154	153	151	156	5.74
18.3667	1102	137	151	145	145	177	164	146	160	144	173	154	154.18	12.84							148	155	159	144	159	163	152	154.29	6.73							150	156	161	164	167	151	154	153	151	156.33	6.2
18.3833	1103	137	151	147	144	176	164	146	160	144	173	154	154.18	12.62							148	156	159	145	159	163	153	154.71	6.45							149	156	161	164	166	151	155	153	152	156.33	6
18.4	1104	136	147	147	144	180	165	146	160	143	173	154	154.09	13.79							147	159	158	145	159	164	154	155.14	6.91							149	157	161	165	165	152	156	153	152	156.67	5.85
18.4167	1105	135	147	145	145	179	164	146	160	142	173	153	153.55	13.79							147	156	156	146	158	164	154	154.43	6.27							149	157	161	165	164	152	157	154	153	156.89	5.51
18.4333	1106	134	147	144	145	176	164	146	160	141	172	154	153	13.4							147	158	157	147	158	164	154	155	6.22							149	157	161	164	163	153	158	155	153	157	5.02
18.45	1107	134	151	147	144	174	164	146	160	142	172	154	153.45	12.74							148	154	158	148	158	164	154	154.86	5.76							149	157	161	163	162	153	158	156	153	156.89	4.68
18.4667	1108	134	155	149	143	174	164	146	161	143	172	154	154.09	12.67							148	151	156	148	157	164	155	154.14	5.7							149	157	161	162	161	154	159	157	153	157	4.33
18.4833	1109	135	154	150	143	176	165	146	163	144	171	154	154.64	12.78							148	155	155	149	157	164	155	154.71	5.31							149	157	161	162	161	155	159	158	152	157.11	4.4
18.5	1110	135	149	148	143	178	164	145	163	144	170	154	153.91	13.18							149	154	157	148	157	165	155	155	5.69							150	158	160	163	160	155	159	159	152	157.33	4.18
18.5167	1111	134	145	146	144	179	164	145	163	143	170	154	153.36	13.8							150	151	159	148	157	165	157	155.29	5.96							150	159	160	163	161	155	159	160	151	157.56	4.53
18.5333	1112	133	143	146	144	177	164	146	162	143	170	154	152.91	13.59							150	150	158	149	156	165	157	155	5.77							150	160	160	164	162	155	159	160	150	157.78	5.02
18.55	1113	134	146	147	144	175	164	146	163	143	169	154	153.18	12.8							150	154	155	149	156	165	157	155.14	5.27							150	161	159	163	162	155	159	161	149	157.67	5.17
18.5667	1114	135	149	149	143	174	164	146	165	144	168	155	153.82	12.3							150	155	156	150	157	165	157	155.71	5.09							151	161	159	162	163	154	159	162	149	157.78	5.17
18.5833	1115	135	152	148	142	176	163	146	165	145	168	155	154.09	12.54							151	152	158	150	155	165	158	155.57	5.26							151	161	160	161	163	155	160	162	148	157.89	5.3
18.6	1116	135	150	146	143	179	164	146	164	146	167	155	154.09	12.98							152	150	156	150	154	165	158	155	5.32							152	161	159	160	162	155	160	162	148	157.67	4.92
18.6167	1117	133	146	149	144	180	164	147	164	147	167	155	154.18	13.32							151	154	152	151	155	165	158	155.14	5.01							152	161	159	161	162	155	161	162	148	157.89	5.06
18.6333	1118	133	143	151	143	179	164	148	165	146	167	155	154	13.45							151	151	152	152	156	165	157	154.86	5.08							153	161	159	162	162	155	162	163	147	158.22	5.45
18.65	1119	133	141	148	142	177	163	148	165	146	166	155	153.09	13.25							151	153	154	152	155	165	157	155.29	4.72							153	162	160	161	162	156	163	162	148	158.56	5.15
18.6667	1120	134	143	149	143	178	163	148	165	149	166	154	153.82	12.84							152	150	155	152	154	166	157	155.14	5.3							153	162	159	162	162	156	163	162	148	158.56	5.2
18.6833	1121	134	141	151	144	180	163	148	167	152	166	155	154.64	13.36							154	152	152	153	154	167	158	155.71	5.38							153	162	159	163	162	156	164	161	148	158.67	5.34
18.7	1122	134	139	152	144	178	163	148	167	153	167	155	154.55	13.26							153	150	152	153	155	167	158	155.43	5.68							154	162	158	164	162	156	165	161	148	158.89	5.46
18.7167	1123	134	138	152	143	176	163	149	167	154	168	156	154.55	13.18							152	147	153	152	156	166	158	154.86	6.01							154	162	158	164	162	156	165	161	148	158.89	5.46
18.7333	1124	133	142	149	142	176	163	150	167	155	168	155	154.55	13.03							152	146	155	153	154	166	158	154.86	6.12							154	162	158	165	162	157	166	161	149	159.33	5.43
18.75	1125	132	146	148	143	177	164	150	167	155	168	155	155	13.06							153	149	154	153	153	166	158	155.14	5.46							153	163	157	166	162	157	165	161	149	159.22	5.67
18.7667	1126	133	148	151	144	180	164	150	168	153	168	156	155.91	13.17							153	145	152	154	153	166	158	154.43	6.4							154	163	157	165	162	157	165	162	149	159.33	5.45
18.7833	1127	133	145	153	143	180	164	149	168	153	168	156	155.64	13.46							153	142	153	153	153	166	158	154	7.16							154	163	157	164	162	158	165	162	150	159.44	5.05
18.8	1128	133	141	154	143	179	163	150	168	154	168	156	155.36	13.52							153	146	152	152	153	166	158	154.29	6.24							154	163	157	165	162	158	164	162	150	159.44	5.05
18.8167	1129	134	139	152	144	176	163	151	168	155	168	156	155.09	12.99							154	144	152	151	152	166	158	153.86	6.79							154	162	157	166	161	158	164	163	150	159.44	5.15
18.8333	1130	133	140	154	143	178	163	153	169	156	168	157	155.82	13.47							155	142	149	151	152	166	157	153.14	7.43							155	162	157	166	161	158	164	163	150	159.56	5.03
18.85	1131	133	143	156	143	181	164	154	169	157	168	158	156.91	13.67							155	144	150	152	153	165	157	153.71	6.47							155	162	158	167	161	159	163	163	151	159.89	4.78
18.8667	1132	133	145	157	143	183	165	154	169	158	167	157	157.36	13.82							156	146	151	153	152	165	158	154.43	6.02							155	161	158	166	162	159	163	164	151	159.89	4.7
18.8833	1133	134	146	156	144	184	165	154	168	159	167	157	157.64	13.57							157	143	149	152	151	166	158	153.71	7.39							155	161	158	165	163	158	163	164	151	159.78	4.66
18.9	1134	134	143	158	143	181	164	155	168	160	168	156	157.27	13.42							156	147	146	153	151	167	158	154	7.21							155	161	158	164	164	158	163	164	152	159.89	4.4
18.9167	1135	134	140	154	143	179	164	156	169	163	168	158	157.09	13.63							156	145	146	154	151	166	157	153.57	7.18							155	160	157	164	165	157	163	164	152	159.67	4.64
18.9333	1136	134	139	154	142	179	164	158	169	164	168	158	157.18	13.91							157	142	148	153	152	164	157	153.29	7.06							154	160	157	164	165	157	162	163	152	159.33	4.58
18.95	1137	133	140	156	142	180	165	158	168	164	167	158	157.36	13.98							157	145	149	153	151	163	157	153.57	5.97							154	160	157	165	165	157	162	163	153	159.56	4.53
18.9667	1138	133	143	159	143	182	166	157	167	164	166	158	158	13.78							157	147	147	154	151	164	158	154	6.22							154	160	158	166	165	158	161	162	153	159.67	4.44
18.9833	1139	132	146	159	143	183	166	158	168	163	166	160	158.55	13.87							157	144	145	155	151	165	158	153.57	7.48							154	160	158	166	164	158	161	162	153	159.56	4.3
19	1140	133	144	157	143	181	166	158	168	162	166	161	158.09	13.52							157	142	146	155	152	165	157	153.43	7.63							154	160	158	167	163	158	161	161	153	159.44	4.33
19.0167	1141	133	140	154	142	179	167	157	169	161	166	160	157.09	13.9							158	145	149	156	152	165	156	154.43	6.5							154	160	159	167	162	158	161	161	153	159.44	4.22
19.0333	1142	133	137	153	141	178	167	156	168	162	166	159	156.36	14.2							158	143	149	156	153	164	156	154.14	6.72							155	160	159	166	162	158	161	161	153	159.44	3.84
19.05	1143	133	137	156	141	179	167	156	168	163	166	160	156.91	14.37							158	140	148	155	153	163	156	153.29	7.43							154	160	159	165	162	158	161	161	152	159.11	4.01
19.0667	1144	132	138	159	142	180	167	156	169	164	166	160	157.55	14.58							158	138	149	155	152	163	156	153	7.96							154	160	159	164	162	158	162	160	152	159	3.87
19.0833	1145	132	142	160	142	180	168	154	168	165	166	160	157.91	14.17							157	138	149	156	152	164	156	153.14	8.13							154	159	159	163	163	158	162	160	152	158.89	3.82
19.1	1146	133	144	156	141	178	168	153	167	166	166	161	157.55	13.62							157	133	151	157	152	164	156	152.86	9.72							154	159	159	162	164	157	163	160	151	158.78	4.24
19.1167	1147	133	142	154	140	179	167	154	168	167	166	160	157.27	14.15							158	135	151	157	153	163	156	153.29	8.92							154	159	159	161	163	157	162	160	151	158.44	3.88
19.1333	1148	133	139	155	139	181	167	154	168	167	166	160	157.18	14.91							158	139	151	158	152	163	156	153.86	7.69							154	158	159	160	163	157	161	159	151	158	3.64
19.15	1149	132	137	158	139	179	168	155	167	168	166	160	157.18	15.07							158	141	155	157	152	163	156	154.57	6.85							154	158	159	159	162	157	160	159	150	157.56	3.57
19.1667	1150	132	137	159	140	177	169	154	166	168	166	161	157.18	14.73							158	138	157	156	152	163	155	154.14	7.86							154	157	159	158	161	158	159	159	150	157.22	3.31
19.1833	1151	132	141	158	141	177	169	154	166	169	166	161	157.64	14.17							158	135	153	157	152	161	155	153	8.5							154	156	159	159	160	158	158	159	150	157	3.2
19.2	1152	132	145	155	140	178	169	154	166	169	166	160	157.64	14.02							157	137	155	157	151	160	155	153.14	7.63							154	156	158	160	159	159	157	159	150	156.89	3.18
19.2167	1153	132	145	154	138	180	169	155	166	167	166	160	157.45	14.44							158	139	158	157	151	160	155	154	7.21							154	156	158	161	158	159	156	158	151	156.78	2.95
19.2333	1154	131	141	155	140	179	169	156	166	167	166	160	157.27	14.57							158	137	158	158	151	160	154	153.71	7.97							154	156	158	161	158	160	155	158	151	156.78	3.11
19.25	1155	130	137	158	141	177	169	156	166	168	166	161	157.18	14.93							158	142	155	157	150	158	154	153.43	5.77							154	157	157	162	159	161	154	157	151	156.89	3.52
19.2667	1156	130	135	160	140	179	168	155	166	168	166	160	157	15.53							158	140	157	156	150	157	154	153.14	6.39							155	157	157	163	160	161	153	157	151	157.11	3.82
19.2833	1157	130	136	160	139	179	168	157	167	168	166	161	157.36	15.57							159	140	160	157	150	157	154	153.86	6.96							155	158	157	163	161	162	152	156	150	157.11	4.43
19.3	1158	131	140	157	140	177	169	158	167	166	166	161	157.45	14.4							159	142	159	156	151	158	154	154.14	6.09							155	158	156	164	162	163	151	156	149	157.11	5.21
19.3167	1159	130	143	157	140	177	169	158	167	165	166	161	157.55	14.2							159	145	163	156	150	156	154	154.71	5.88							155	159	156	165	163	163	150	156	149	157.33	5.68
19.3333	1160	129	141	158	140	178	169	158	166	166	166	161	157.45	14.74							159	142	164	155	149	155	153	153.86	7.03							154	159	156	166	164	164	149	156	149	157.44	6.33
19.35	1161	129	136	160	140	177	169	158	167	167	166	161	157.27	15.38							159	146	162	154	150	155	152	154	5.39							154	159	156	165	165	165	148	156	149	157.44	6.62
19.3667	1162	129	133	161	139	178	169	158	168	168	166	161	157.27	16.2							159	143	162	153	150	154	152	153.29	6.16							154	159	156	166	166	166	147	156	148	157.56	7.38
19.3833	1163	129	132	160	139	179	170	159	168	168	166	160	157.27	16.52							159	148	164	154	150	154	152	154.43	5.47							154	159	156	167	166	166	146	156	148	157.56	7.72
19.4	1164	129	135	159	140	180	169	160	167	168	166	161	157.64	15.99							159	151	166	155	150	154	152	155.29	5.59							154	160	156	168	166	167	145	156	149	157.89	8.08
19.4167	1165	129	140	160	140	179	168	161	167	168	166	162	158.18	15.18							158	152	167	156	150	152	152	155.29	5.85							154	160	156	168	165	167	144	156	149	157.67	8.17
19.4333	1166	129	141	161	139	177	169	161	168	168	165	162	158.18	15.02							158	152	168	155	152	151	151	155.29	6.16							154	161	156	167	165	167	143	156	150	157.67	8.15
19.45	1167	129	137	163	138	179	169	160	167	168	165	162	157.91	15.87							159	156	171	156	153	151	150	156.57	7.09							154	161	155	166	164	168	142	156	149	157.22	8.44
19.4667	1168	129	133	164	137	181	168	161	167	169	165	162	157.82	16.87							159	156	171	157	151	151	150	156.43	7.3							154	162	155	165	164	168	141	155	149	157	8.63
19.4833	1169	129	138	162	139	181	169	162	167	170	165	163	158.64	16.06							160	159	169	158	150	150	150	156.57	7.11							153	162	155	164	164	169	141	155	149	156.89	8.74
19.5	1170	128	136	163	139	178	169	162	168	170	165	163	158.27	16.2							161	160	170	157	153	149	150	157.14	7.34							153	163	155	163	164	169	140	154	149	156.67	8.99
19.5167	1171	128	133	165	138	175	168	162	168	169	165	163	157.64	16.35							161	162	172	156	154	148	150	157.57	8.2							154	163	154	163	164	169	140	154	148	156.56	9.08
19.5333	1172	128	137	167	137	174	167	163	167	169	164	163	157.82	15.77							160	165	174	155	154	148	149	157.86	9.26							154	163	154	164	165	169	140	154	148	156.78	9.28
19.55	1173	128	133	165	137	176	167	164	167	170	165	164	157.82	16.63							161	167	173	156	156	147	148	158.29	9.52							154	164	154	165	165	170	140	154	148	157.11	9.64
19.5667	1174	127	136	163	139	179	168	164	167	171	165	164	158.45	16.56							161	168	172	156	157	146	148	158.29	9.6							154	165	155	164	166	170	140	154	147	157.22	9.83
19.5833	1175	127	136	164	139	180	168	164	168	172	164	164	158.73	16.81							161	170	173	157	157	146	149	159	9.98							153	165	155	165	166	170	140	153	148	157.22	9.9
19.6	1176	127	134	166	139	179	167	163	168	171	164	164	158.36	16.88							160	170	175	158	157	146	149	159.29	10.42							153	166	156	166	166	171	141	153	148	157.78	10.02
19.6167	1177	127	132	167	138	177	166	164	168	169	163	164	157.73	16.91							162	172	175	157	159	146	148	159.86	10.98							153	167	156	167	166	170	141	152	148	157.78	10.15
19.6333	1178	127	132	163	139	176	166	166	167	169	164	163	157.45	16.54							162	173	176	156	160	146	148	160.14	11.44							153	167	157	167	166	170	142	152	148	158	9.92
19.65	1179	127	136	165	139	178	166	167	167	170	164	163	158.36	16.38							161	175	175	155	160	146	148	160	11.66							153	167	158	168	166	169	142	152	147	158	10.02
19.6667	1180	126	138	168	139	181	166	166	167	172	164	165	159.27	16.99							161	176	177	154	160	145	147	160	12.75							152	166	159	169	166	169	143	152	147	158.11	9.93
19.6833	1181	126	137	168	139	181	165	166	168	173	163	165	159.18	17.18							162	179	178	153	161	145	146	160.57	13.89							152	166	160	168	167	168	143	153	148	158.33	9.58
19.7	1182	126	132	166	139	179	166	167	168	172	162	165	158.36	17.52							162	176	175	153	162	145	145	159.71	12.83							152	166	160	167	167	168	144	154	148	158.44	9.19
19.7167	1183	125	129	164	140	177	167	167	167	171	162	164	157.55	17.64							162	178	175	154	162	145	145	160.14	13.18							151	166	160	167	168	167	145	153	149	158.44	9.03
19.7333	1184	126	130	164	140	179	167	167	167	170	163	164	157.91	17.48							162	176	177	155	162	145	144	160.14	13.28							151	166	160	168	169	167	145	152	150	158.67	9.25
19.75	1185	127	132	166	139	179	166	166	167	170	163	164	158.09	17.08							162	174	177	155	162	145	144	159.86	12.9							151	166	161	168	170	166	146	151	150	158.78	9.23
19.7667	1186	128	135	169	139	177	166	167	167	171	163	166	158.91	16.57							162	174	175	156	163	145	144	159.86	12.46							151	166	161	168	170	166	146	150	149	158.56	9.46
19.7833	1187	131	135	169	140	178	167	168	167	170	162	166	159.36	16.03							161	176	173	156	163	145	144	159.71	12.46							151	165	161	169	170	166	147	150	149	158.67	9.34
19.8	1188	134	132	167	140	179	167	167	167	169	162	166	159.09	15.9							161	177	174	155	162	145	144	159.71	12.88							150	165	161	170	169	166	148	150	148	158.56	9.44
19.8167	1189	135	131	165	138	179	165	166	166	170	162	165	158.36	15.91							161	178	177	155	164	145	144	160.57	13.75							151	165	161	170	168	166	149	150	148	158.67	9.06
19.8333	1190	136	134	165	138	176	166	167	167	172	162	165	158.91	15.2							161	180	177	155	163	145	143	160.57	14.35							150	165	161	171	167	166	150	150	148	158.67	9.08
19.85	1191	137	133	167	140	175	166	167	167	172	162	165	159.18	14.94							161	180	175	154	163	145	142	160	14.26							150	165	160	172	167	166	151	150	149	158.89	8.98
19.8667	1192	139	132	169	140	175	165	168	165	171	162	165	159.18	14.79							161	182	176	153	163	145	142	160.29	14.99							150	164	160	171	167	166	152	150	149	158.78	8.61
19.8833	1193	140	133	169	140	177	164	167	165	169	162	165	159.18	14.46							160	182	179	153	164	144	142	160.57	15.75							150	164	159	170	167	165	152	149	148	158.22	8.6
19.9	1194	141	136	167	139	178	164	167	165	169	162	165	159.36	13.95							160	182	179	153	163	144	142	160.43	15.71							150	164	159	169	167	165	153	149	148	158.22	8.35
19.9167	1195	141	135	167	138	177	166	168	165	169	162	166	159.45	14.32							160	180	177	152	164	145	141	159.86	15.03							150	164	159	168	168	164	153	149	147	158	8.4
19.9333	1196	142	132	168	138	175	166	168	165	169	162	166	159.18	14.56							161	180	178	152	165	145	141	160.29	15.27							149	164	159	169	168	163	153	149	147	157.89	8.59
19.95	1197	142	130	170	139	176	164	167	165	170	162	165	159.09	14.94							160	177	179	153	164	145	141	159.86	14.72							149	164	159	170	168	162	154	149	147	158	8.63
19.9667	1198	143	135	170	138	177	164	167	164	171	161	165	159.55	14.19							160	176	179	154	164	144	141	159.71	14.64							149	163	160	170	169	161	153	148	148	157.89	8.72
19.9833	1199	145	141	169	137	175	164	168	164	171	160	166	160	12.94							160	174	176	154	165	143	140	158.86	14.1							148	163	160	171	169	160	153	148	148	157.78	9
20	1200	145	149	171	138	173	165	168	164	170	160	167	160.91	11.68							161	172	178	153	165	143	140	158.86	14.28							148	163	161	172	169	159	153	147	149	157.89	9.21
20.0167	1201	146	154	171	139	173	164	167	164	169	161	168	161.45	10.8							161	171	177	154	165	143	139	158.57	14.07							148	162	161	172	169	158	152	148	149	157.67	9.07
20.0333	1202	147	148	168	139	175	164	168	163	169	161	167	160.82	11.21							160	173	176	155	165	144	139	158.86	13.92							148	162	162	171	169	157	152	149	149	157.67	8.8
20.05	1203	148	142	167	139	176	165	169	163	170	161	167	160.64	12.14							160	171	177	154	165	143	139	158.43	14.05							148	161	163	172	169	156	152	150	149	157.78	8.91
20.0667	1204	148	141	169	138	175	164	168	163	171	161	166	160.36	12.41							162	174	177	153	165	143	139	159	14.64							148	161	164	171	168	155	152	151	149	157.67	8.57
20.0833	1205	148	146	171	138	173	163	168	163	172	160	166	160.73	11.71							163	174	175	154	166	143	139	159.14	14.3							148	161	164	170	167	154	152	152	149	157.44	8.19
20.1	1206	150	154	171	139	173	163	168	163	171	159	167	161.64	10.44							162	175	176	153	165	142	139	158.86	14.8							147	161	163	169	166	153	152	153	149	157	7.89
20.1167	1207	151	157	167	139	175	164	170	163	170	160	167	162.09	10.15							160	173	178	152	165	141	139	158.29	15.07							148	161	163	168	165	152	152	153	149	156.78	7.48
20.1333	1208	151	154	166	139	176	165	169	162	170	161	167	161.82	10.36							161	172	179	153	165	141	139	158.57	15.1							147	161	162	169	165	151	151	152	149	156.33	7.95
20.15	1209	150	151	167	138	174	164	169	162	170	161	167	161.18	10.7							161	173	175	153	165	141	138	158	14.64							147	161	161	170	164	150	151	151	148	155.89	8.22
20.1667	1210	150	151	170	138	171	163	168	162	171	160	167	161	10.59							160	171	177	152	165	141	139	157.86	14.54							148	161	160	171	164	150	150	150	148	155.78	8.41
20.1833	1211	152	158	171	138	171	163	170	162	173	160	167	162.27	10.34							160	170	178	153	165	140	139	157.86	14.76							148	161	159	170	165	149	150	150	148	155.56	8.35
20.2	1212	153	163	170	139	174	164	171	161	173	159	167	163.09	10.23							161	169	176	152	165	140	140	157.57	14.06							148	161	159	171	166	149	149	151	148	155.78	8.73
20.2167	1213	153	161	169	140	176	164	171	160	172	159	167	162.91	10.12							161	164	177	153	166	140	140	157.29	13.78							148	161	158	172	166	149	149	151	149	155.89	8.81
20.2333	1214	153	160	172	139	175	163	170	161	173	160	167	163	10.43							161	165	178	153	166	139	141	157.57	14.12							148	160	158	171	166	148	148	152	150	155.67	8.57
20.25	1215	152	162	174	138	172	163	171	161	173	160	169	163.18	10.78							161	167	175	154	166	139	140	157.43	13.79							148	160	157	170	165	148	147	152	151	155.33	8.22
20.2667	1216	152	162	175	140	170	163	172	161	174	160	169	163.45	10.45							161	169	174	153	166	139	141	157.57	13.69							148	160	157	169	165	148	147	153	151	155.33	7.95
20.2833	1217	152	163	173	140	170	164	171	161	174	160	169	163.36	10.16							162	168	177	152	166	139	141	157.86	14.3							148	160	156	168	164	148	146	153	150	154.78	7.77
20.3	1218	152	168	172	140	172	164	170	161	173	159	168	163.55	10.14							162	168	178	151	166	139	142	158	14.41							148	160	156	169	163	148	146	154	150	154.89	7.83
20.3167	1219	152	171	176	141	172	164	171	161	173	159	167	164.27	10.5							161	169	175	152	167	139	142	157.86	13.86							148	160	155	170	162	149	146	153	149	154.67	7.94
20.3333	1220	152	169	179	143	170	164	172	160	173	160	167	164.45	10.27							162	171	176	153	167	139	142	158.57	14.32							148	160	155	170	162	149	146	153	149	154.67	7.94
20.35	1221	152	166	179	143	169	164	172	160	172	160	167	164	10.04							163	171	176	153	166	140	144	159	13.66							148	160	155	171	162	150	146	153	149	154.89	8.1
20.3667	1222	153	166	177	143	171	164	171	160	173	160	167	164.09	9.77							163	169	176	154	166	141	146	159.29	12.72							147	160	154	171	163	151	146	153	149	154.89	8.27
20.3833	1223	154	170	174	143	173	165	172	161	173	159	167	164.64	9.71							162	173	177	155	167	141	146	160.14	13.5							147	160	154	170	163	152	146	153	150	155	7.89
20.4	1224	154	171	174	146	173	164	173	160	173	159	167	164.91	9.26							162	177	176	154	166	143	146	160.57	13.56							147	159	154	169	164	152	146	154	150	155	7.7
20.4167	1225	154	167	175	149	171	164	173	160	173	159	166	164.64	8.41							162	174	177	153	166	143	146	160.14	13.28							147	159	154	168	164	153	147	154	150	155.11	7.29
20.4333	1226	153	164	173	150	171	164	172	160	173	160	167	164.27	7.95							163	173	175	152	166	143	146	159.71	12.83							147	159	154	167	164	154	147	154	150	155.11	7.04
20.45	1227	153	162	173	151	170	165	172	160	173	160	167	164.18	7.73							163	172	174	151	165	144	148	159.57	11.93							147	159	154	167	165	155	147	155	151	155.56	7.09
20.4667	1228	154	165	175	150	168	165	172	160	174	160	166	164.45	7.95							162	175	171	151	165	145	149	159.71	11.56							147	159	154	168	165	156	147	155	152	155.89	7.22
20.4833	1229	155	169	175	151	168	165	172	160	174	159	166	164.91	7.83							162	173	170	152	164	147	148	159.43	10.52							147	159	154	168	166	157	147	154	152	156	7.42
20.5	1230	155	171	173	152	171	164	172	160	174	159	166	165.18	7.73							162	169	170	153	164	147	148	159	9.63							148	159	155	169	166	158	146	154	153	156.44	7.57
20.5167	1231	154	168	172	152	168	164	173	160	173	158	165	164.27	7.44							162	165	169	153	163	148	150	158.57	8.14							147	159	155	168	166	159	146	154	153	156.33	7.55
20.5333	1232	154	166	173	151	168	164	172	160	173	158	165	164	7.54							161	169	168	154	163	149	150	159.14	8.23							147	159	155	168	167	159	145	154	154	156.44	7.84
20.55	1233	154	165	175	153	171	164	172	159	173	159	165	164.55	7.65							161	165	169	153	164	150	150	158.86	7.78							147	159	156	169	167	160	144	154	153	156.56	8.29
20.5667	1234	155	170	175	154	171	164	171	158	174	159	165	165.09	7.65							161	166	170	152	164	151	150	159.14	8.09							147	158	156	170	168	161	144	155	153	156.89	8.64
20.5833	1235	155	173	173	154	168	164	172	158	174	159	164	164.91	7.58							161	169	168	152	163	151	151	159.29	7.93							147	158	156	169	168	161	144	155	153	156.78	8.45
20.6	1236	155	173	171	152	166	164	173	159	173	158	164	164.36	7.62							160	166	167	153	162	151	152	158.71	6.73							147	158	156	168	167	162	145	155	152	156.67	8.06
20.6167	1237	153	173	173	154	166	164	173	160	172	158	165	164.64	7.62							158	164	169	153	163	152	153	158.86	6.62							148	158	156	167	166	163	145	155	151	156.56	7.76
20.6333	1238	152	179	176	155	169	163	172	159	172	157	165	165.36	8.96							158	166	165	154	163	152	153	158.71	5.94							148	158	157	167	165	164	145	155	150	156.56	7.83
20.65	1239	153	182	174	155	170	163	172	158	172	157	165	165.55	9.22							159	164	166	155	163	153	152	158.86	5.64							148	158	157	166	165	165	145	156	149	156.56	7.89
20.6667	1240	154	180	171	154	169	163	172	159	174	157	165	165.27	8.67							159	163	166	156	162	154	153	159	4.9							149	158	158	165	165	165	145	157	149	156.78	7.63
20.6833	1241	155	177	170	153	166	164	173	160	174	157	166	165	8.06							158	166	164	155	162	154	155	159.14	4.85							150	158	158	165	165	165	145	158	149	157	7.52
20.7	1242	154	175	173	155	166	165	173	160	173	157	164	165	7.77							158	168	164	154	162	155	155	159.43	5.35							150	158	159	165	165	164	144	158	149	156.89	7.62
20.7167	1243	153	175	175	156	169	163	172	158	173	157	163	164.91	8.22							158	164	166	153	161	156	154	158.86	4.98							151	158	160	166	166	163	143	159	149	157.22	7.97
20.7333	1244	153	177	174	156	172	162	174	159	173	157	163	165.45	8.69							158	159	165	152	162	156	154	158	4.51							151	157	161	165	166	163	142	159	149	157	8.11
20.75	1245	153	179	171	155	170	162	175	159	175	157	164	165.45	8.99							158	163	162	151	161	157	155	158.14	4.26							150	157	161	165	167	162	142	159	149	156.89	8.27
20.7667	1246	154	178	170	155	167	163	175	159	176	157	164	165.27	8.63							158	167	164	151	160	158	155	159	5.35							150	157	161	166	167	162	141	159	149	156.89	8.62
20.7833	1247	155	176	171	155	166	164	174	158	175	157	164	165	8.09							158	164	165	151	161	158	155	158.86	4.95							150	157	161	166	166	162	141	158	149	156.67	8.46
20.8	1248	154	175	174	156	169	163	174	158	173	157	163	165.09	8.15							157	162	163	151	162	158	155	158.29	4.39							150	157	161	165	166	162	141	158	148	156.44	8.44
20.8167	1249	153	178	175	157	169	162	174	158	173	157	163	165.36	8.73							157	164	160	152	160	159	157	158.43	3.69							150	157	161	164	165	163	140	158	148	156.22	8.51
20.8333	1250	153	180	173	157	166	162	174	159	174	157	164	165.36	8.77							156	159	160	151	159	159	157	157.29	3.09							149	157	161	163	165	164	140	157	148	156	8.59
20.85	1251	155	180	172	156	165	163	174	160	175	157	164	165.55	8.52							155	162	159	151	160	160	156	157.57	3.78							149	157	160	162	166	165	140	157	148	156	8.69
20.8667	1252	156	177	173	155	169	163	174	159	177	157	163	165.73	8.56							155	164	159	151	161	160	156	158	4.32							148	157	159	162	166	165	140	156	149	155.78	8.63
20.8833	1253	157	176	175	155	172	163	174	158	176	156	162	165.82	8.78							155	161	161	150	161	160	157	157.86	4.18							148	157	158	163	167	166	140	156	149	156	8.97
20.9	1254	157	178	175	156	172	163	174	158	176	155	162	166	9.03							155	162	163	149	160	161	158	158.29	4.89							149	156	157	164	168	166	140	155	150	156.11	9.02
20.9167	1255	156	181	173	157	167	162	175	158	175	155	163	165.64	9.09							155	163	160	149	160	162	158	158.14	4.81							149	156	158	164	168	166	140	155	150	156.22	9.04
20.9333	1256	155	181	172	157	165	162	175	158	174	154	164	165.18	9.11							154	156	161	149	161	163	158	157.43	4.86							150	156	158	163	167	166	140	155	150	156.11	8.68
20.95	1257	156	178	173	156	167	162	175	157	174	154	164	165.09	8.8							154	162	165	150	160	163	159	159	5.29							150	156	159	162	166	165	141	154	149	155.78	8.21
20.9667	1258	157	177	175	155	170	162	175	156	176	154	164	165.55	9.29							153	157	166	149	160	164	159	158.29	5.94							150	156	160	162	166	165	141	154	148	155.78	8.38
20.9833	1259	157	179	175	155	170	161	175	157	175	155	164	165.73	9.27							153	161	161	148	160	165	159	158.14	5.73							150	156	160	162	165	164	142	154	147	155.56	8
21	1260	157	180	173	155	168	161	175	157	175	155	163	165.36	9.19							152	158	160	149	160	165	159	157.57	5.38							151	155	161	162	164	164	142	153	147	155.44	7.89
21.0167	1261	157	178	171	155	168	162	175	156	175	155	162	164.91	8.81							152	158	161	150	160	165	159	157.86	5.21							151	155	161	162	164	164	143	153	148	155.67	7.55
21.0333	1262	157	175	172	154	170	164	174	156	175	154	163	164.91	8.64							153	155	158	149	158	166	159	156.86	5.34							152	155	161	162	163	164	143	153	148	155.67	7.35
21.05	1263	157	175	174	154	167	164	174	156	176	154	163	164.91	8.83							152	156	159	148	158	166	159	156.86	5.73							151	155	162	162	164	164	143	152	149	155.78	7.58
21.0667	1264	157	177	174	155	165	163	174	156	176	153	162	164.73	9.1							152	149	160	147	156	166	159	155.57	6.7							152	155	162	162	165	164	143	152	150	156.11	7.54
21.0833	1265	158	180	171	155	165	161	175	155	175	154	161	164.55	9.28							153	151	157	147	156	166	159	155.57	6.11							152	155	162	162	166	164	144	152	150	156.33	7.48
21.1	1266	159	179	171	153	169	162	175	155	174	154	162	164.82	9.21							152	150	156	147	156	167	159	155.29	6.58							152	155	162	163	166	164	144	152	150	156.44	7.58
21.1167	1267	158	177	171	154	170	162	175	155	174	153	161	164.55	9.07							152	153	159	147	156	167	159	156.14	6.39							152	156	162	163	166	165	145	152	150	156.78	7.5
21.1333	1268	157	176	173	155	167	162	174	156	174	152	161	164.27	8.86							152	147	160	146	155	167	159	155.14	7.52							152	156	161	163	166	165	145	152	151	156.78	7.31
21.15	1269	158	178	173	154	165	160	174	155	175	152	161	164.09	9.41							152	152	156	145	156	167	159	155.29	6.82							151	156	160	163	165	166	146	152	150	156.56	7.25
21.1667	1270	158	178	171	153	169	159	174	155	176	152	161	164.18	9.64							151	150	156	144	156	167	159	154.71	7.34							151	156	159	163	165	166	147	153	150	156.67	6.95
21.1833	1271	157	175	169	154	171	161	175	155	175	152	161	164.09	9.1							152	147	159	143	155	167	159	154.57	8.08							150	156	159	164	164	167	148	153	150	156.78	7.05
21.2	1272	158	174	170	155	168	161	174	156	173	151	161	163.73	8.37							152	146	159	144	156	167	159	154.71	8.04							150	156	159	163	164	167	148	153	150	156.67	6.93
21.2167	1273	159	175	173	154	165	161	174	155	173	150	160	163.55	8.99							152	150	157	144	156	167	159	155	7.3							149	155	160	163	164	167	148	153	149	156.44	7.25
21.2333	1274	158	179	173	153	164	160	174	155	175	149	160	163.64	10.1							151	145	158	145	155	167	160	154.43	8.08							149	155	160	162	164	167	148	153	149	156.33	7.14
21.25	1275	158	181	171	154	164	160	174	155	175	149	160	163.73	10.16							151	142	156	145	155	167	161	153.86	8.73							149	154	160	162	164	166	148	152	149	156	7.05
21.2667	1276	158	179	171	156	166	161	175	154	174	151	159	164	9.5							151	144	155	145	155	167	159	153.71	8.01							148	154	160	161	164	166	148	152	149	155.78	7.08
21.2833	1277	158	175	171	154	165	161	174	154	173	151	159	163.18	8.85							150	145	157	146	156	167	158	154.14	7.73							148	154	159	161	165	166	149	151	148	155.67	7.25
21.3	1278	159	174	173	153	164	161	174	153	173	150	159	163	9.21							150	142	158	147	155	167	158	153.86	8.28							148	154	159	161	166	166	149	151	148	155.78	7.41
21.3167	1279	159	175	171	153	163	159	174	153	172	149	158	162.36	9.27							150	144	154	147	155	167	158	153.57	7.63							147	154	159	160	165	166	149	151	148	155.44	7.3
21.3333	1280	158	178	169	154	166	160	174	153	173	149	158	162.91	9.63							151	142	154	148	156	168	157	153.71	8.14							147	154	158	160	165	166	149	151	149	155.44	7.13
21.35	1281	159	179	167	152	167	161	174	153	173	149	158	162.91	9.85							150	144	155	148	154	167	156	153.43	7.35							147	153	159	160	164	165	150	151	149	155.33	6.76
21.3667	1282	159	176	169	151	164	161	173	153	173	149	159	162.45	9.37							149	144	153	149	155	167	156	153.29	7.32							146	153	160	160	164	165	151	150	149	155.33	7
21.3833	1283	160	173	168	151	160	160	174	153	173	149	158	161.73	9.06							149	144	154	148	154	167	156	153.14	7.4							146	153	160	159	163	165	152	151	149	155.33	6.61
21.4	1284	160	173	166	151	160	159	174	153	171	148	158	161.18	8.86							147	149	157	147	154	167	155	153.71	7.09							146	153	161	158	162	165	153	151	149	155.33	6.46
21.4167	1285	159	177	165	150	164	160	175	152	168	148	159	161.55	9.5							147	149	155	147	153	167	153	153	6.93							146	153	161	158	163	165	154	152	149	155.67	6.48
21.4333	1286	160	179	166	149	163	160	174	152	168	148	159	161.64	9.83							147	151	153	148	154	167	153	153.29	6.6							146	153	161	157	163	165	155	152	148	155.56	6.56
21.45	1287	162	176	165	150	162	160	173	152	169	147	159	161.36	9.23							147	152	156	148	155	168	153	154.14	6.96							146	152	160	157	163	166	153	151	148	155.11	6.83
21.4667	1288	163	173	167	151	165	159	174	152	170	147	158	161.73	9.13							146	153	157	149	154	169	152	154.29	7.39							146	152	160	156	163	167	154	151	148	155.22	6.98
21.4833	1289	163	173	170	149	164	158	175	152	170	147	157	161.64	9.78							145	154	153	149	152	169	151	153.29	7.54							147	152	160	156	164	168	155	150	149	155.67	7.12
21.5	1290	162	176	169	148	162	159	175	151	170	148	158	161.64	10.07							145	155	153	150	152	168	149	153.14	7.29							147	152	160	156	164	168	156	149	150	155.78	7.12
21.5167	1291	162	179	165	150	161	159	174	150	168	147	158	161.18	10.05							146	156	155	151	154	167	149	154	6.73							147	152	160	156	165	168	157	150	151	156.22	7.07
21.5333	1292	162	178	164	151	164	158	174	149	168	146	158	161.09	10.06							145	159	153	151	154	167	148	153.86	7.31							147	152	160	157	166	167	157	151	152	156.56	6.84
21.55	1293	163	174	165	151	163	158	175	148	169	146	157	160.82	9.86							144	162	152	152	153	168	147	154	8.35							147	152	160	157	167	166	158	152	153	156.89	6.68
21.5667	1294	163	172	168	149	160	159	174	147	169	146	157	160.36	9.94							145	159	152	152	154	169	147	154	8.04							147	152	160	158	167	165	159	153	153	157.11	6.47
21.5833	1295	163	174	168	150	160	159	173	147	170	147	158	160.82	9.87							144	160	149	153	154	168	147	153.57	8.22							147	152	159	159	167	164	159	154	154	157.22	6.16
21.6	1296	162	179	165	150	165	159	173	147	169	146	158	161.18	10.58							143	162	148	152	153	166	146	152.86	8.41							148	152	159	159	167	164	160	155	154	157.56	5.94
21.6167	1297	162	179	163	148	167	159	173	146	167	144	158	160.55	11.13							143	165	149	151	153	166	146	153.29	8.96							148	152	159	159	166	163	161	155	155	157.56	5.61
21.6333	1298	163	175	163	147	164	160	172	144	167	143	156	159.45	10.86							144	162	148	152	153	166	146	153	8.23							148	152	160	160	165	162	161	155	155	157.56	5.41
21.65	1299	165	172	166	148	160	160	172	144	168	144	156	159.55	10.41							144	165	152	152	153	168	145	154.14	9.19							148	152	159	160	165	161	162	155	155	157.44	5.36
21.6667	1300	164	173	166	149	160	160	172	145	168	144	156	159.73	10.23							144	165	153	153	153	168	145	154.43	9.13							148	151	159	160	164	160	162	155	155	157.11	5.25
21.6833	1301	163	177	164	149	163	159	173	146	167	144	155	160	10.68							146	164	154	152	152	168	145	154.43	8.64							148	151	159	160	165	160	162	156	154	157.22	5.45
21.7	1302	163	177	162	148	161	158	173	145	166	143	154	159.09	10.94							146	165	157	153	153	167	144	155	8.74							148	151	159	161	165	160	162	156	153	157.22	5.61
21.7167	1303	163	172	163	146	165	160	173	145	165	143	153	158.91	10.62							146	166	156	152	152	166	144	154.57	8.77							148	151	159	162	166	161	162	156	152	157.44	6.04
21.7333	1304	162	170	165	145	165	160	172	145	165	143	154	158.73	10.39							146	169	156	151	152	167	145	155.14	9.55							149	152	160	163	167	162	162	156	151	158	6.24
21.75	1305	161	173	161	146	162	159	172	147	165	144	154	158.55	9.89							147	171	158	152	153	167	145	156.14	9.81							149	152	160	163	167	163	162	155	150	157.89	6.53
21.7667	1306	161	178	160	147	161	159	173	146	164	143	153	158.64	10.93							149	172	159	153	152	167	145	156.71	9.81							150	153	160	163	167	164	162	154	149	158	6.6
21.7833	1307	161	178	162	147	165	161	172	145	163	143	152	159	11.15							149	172	157	152	152	166	145	156.14	9.65							150	153	161	163	166	165	162	153	149	158	6.69
21.8	1308	161	173	163	145	167	161	171	146	162	143	154	158.73	10.4							149	173	159	153	152	165	147	156.86	9.39							150	154	161	163	165	166	162	152	148	157.89	6.88
21.8167	1309	160	171	160	147	163	160	171	146	162	144	154	158	9.32							151	175	162	154	151	166	147	158	10.03							150	154	161	163	164	167	162	151	148	157.78	7.03
21.8333	1310	159	172	159	149	159	160	172	145	162	144	154	157.73	9.36							152	173	161	155	152	167	147	158.14	9.28							150	154	161	163	163	167	162	150	147	157.44	7.23
21.85	1311	159	177	161	147	158	159	172	145	162	143	153	157.82	10.6							151	176	167	154	152	166	149	159.29	10.32							150	154	161	163	163	168	162	150	147	157.56	7.4
21.8667	1312	160	177	159	148	162	159	172	145	161	143	154	158.18	10.48							151	177	170	155	152	165	149	159.86	10.84							150	155	161	163	163	169	162	149	147	157.67	7.66
21.8833	1313	160	172	158	148	165	159	173	145	160	144	154	158	9.8							153	176	168	155	154	165	150	160.14	9.62							150	155	161	164	164	168	163	148	147	157.78	7.9
21.9	1314	160	169	158	146	164	158	172	144	160	144	154	157.18	9.52							154	177	169	154	154	165	151	160.57	9.85							150	156	161	163	164	167	163	149	147	157.78	7.46
21.9167	1315	159	171	159	145	161	159	171	144	161	144	153	157	9.66							155	179	169	153	158	165	151	161.43	10.1							150	156	162	163	165	166	163	149	147	157.89	7.49
21.9333	1316	157	177	157	146	161	159	172	144	161	143	152	157.18	10.82							157	176	172	154	158	163	153	161.86	8.97							150	156	162	163	166	165	164	149	147	158	7.58
21.95	1317	158	179	156	148	163	159	173	144	160	143	153	157.82	11.16							158	174	174	155	162	163	153	162.71	8.48							150	157	162	163	167	164	164	150	147	158.22	7.45
21.9667	1318	158	174	158	149	163	158	172	144	159	143	153	157.36	10							158	174	173	156	161	162	153	162.43	8.14							150	157	162	162	168	163	165	150	148	158.33	7.37
21.9833	1319	156	170	160	148	161	159	171	143	159	142	152	156.45	9.61							159	176	175	156	164	160	154	163.43	8.83							149	157	162	162	168	162	165	150	149	158.22	7.28
22	1320	154	171	159	145	163	160	171	143	160	142	151	156.27	10.27							158	176	174	156	164	159	156	163.29	8.46							149	156	161	161	169	163	166	150	149	158.22	7.56
22.0167	1321	154	176	156	147	164	160	171	143	160	142	151	156.73	10.91							159	177	174	157	165	159	156	163.86	8.49							150	156	161	161	168	163	166	150	150	158.33	7.09
22.0333	1322	153	177	156	148	160	159	171	144	159	142	151	156.36	10.66							159	175	175	158	166	160	156	164.14	8.03							150	157	161	161	168	163	166	150	151	158.56	6.91
22.05	1323	151	173	158	146	157	159	171	143	158	140	151	155.18	10.49							160	174	175	157	166	160	156	164	7.85							150	157	161	161	167	163	166	150	151	158.44	6.75
22.0667	1324	149	171	159	147	158	160	171	143	158	140	150	155.09	10.32							160	174	176	158	165	160	156	164.14	7.93							150	158	161	161	166	162	166	150	151	158.33	6.5
22.0833	1325	150	174	156	148	162	160	169	144	158	140	151	155.64	10.36							160	174	178	159	166	159	157	164.71	8.28							150	159	161	161	165	162	166	151	150	158.33	6.36
22.1	1326	151	178	155	148	161	160	170	143	158	141	151	156	11.11							160	173	176	160	167	159	157	164.57	7.5							151	159	161	161	164	161	166	151	149	158.11	6.19
22.1167	1327	151	175	157	146	157	160	171	142	159	140	151	155.36	11							161	172	177	160	167	159	157	164.71	7.5							151	160	162	160	163	161	166	151	149	158.11	6.13
22.1333	1328	151	169	157	148	156	160	171	142	158	140	151	154.82	9.83							161	174	178	160	167	158	157	165	8.25							152	159	162	160	162	161	165	151	149	157.89	5.71
22.15	1329	151	167	155	148	158	160	170	143	156	140	150	154.36	9.27							161	175	177	161	168	157	159	165.43	8							152	159	163	160	161	162	165	150	149	157.89	5.97
22.1667	1330	150	173	153	146	160	159	169	143	155	140	150	154.36	10.3							161	172	180	160	168	158	159	165.43	8.24							152	159	163	159	160	163	165	150	149	157.78	5.97
22.1833	1331	152	178	155	146	157	158	170	142	156	139	152	155	11.37							162	172	180	160	168	158	158	165.43	8.3							152	159	163	159	160	164	165	149	149	157.78	6.26
22.2	1332	152	175	158	146	155	158	171	142	156	140	152	155	10.81							161	174	181	161	169	157	157	165.71	9.21							151	159	164	158	160	164	165	150	149	157.78	6.32
22.2167	1333	152	168	156	147	158	156	171	142	155	140	151	154.18	9.55							162	174	182	162	168	156	157	165.86	9.46							150	159	164	158	161	165	164	151	149	157.89	6.37
22.2333	1334	151	166	154	147	160	156	169	142	153	140	150	153.45	9.06							162	173	180	162	169	156	158	165.71	8.65							150	158	164	158	162	164	164	151	148	157.67	6.48
22.25	1335	150	170	155	145	158	156	169	140	155	140	151	153.55	9.99							161	175	180	163	169	157	158	166.14	8.8							150	158	165	158	163	164	164	151	149	158	6.52
22.2667	1336	150	175	157	146	156	157	170	139	155	140	151	154.18	11.09							160	175	181	162	168	157	158	165.86	9.19							150	158	166	158	164	164	164	150	149	158.11	6.9
22.2833	1337	149	173	156	148	157	156	170	140	155	140	151	154.09	10.47							162	171	183	162	169	156	158	165.86	9.3							150	157	166	158	165	163	164	150	150	158.11	6.77
22.3	1338	147	168	154	148	160	154	169	140	154	139	151	153.09	9.81							163	173	182	163	170	156	160	166.71	8.86							150	157	167	158	166	164	164	149	150	158.33	7.3
22.3167	1339	147	166	154	146	159	155	169	140	153	139	151	152.64	9.58							162	174	181	163	170	156	160	166.57	8.79							150	157	167	158	166	164	165	149	149	158.33	7.55
22.3333	1340	147	169	156	147	158	155	169	139	153	139	151	153	10.09							162	170	181	164	169	155	159	165.71	8.56							151	157	166	158	166	165	165	148	149	158.33	7.55
22.35	1341	146	174	155	148	161	155	170	140	154	139	151	153.91	11.12							163	170	183	164	169	154	159	166	9.31							151	157	165	158	166	166	165	147	149	158.22	7.73
22.3667	1342	146	172	152	148	162	154	169	141	156	138	151	153.55	10.74							162	173	184	163	169	154	160	166.43	9.88							151	157	164	157	166	166	165	147	148	157.89	7.79
22.3833	1343	147	167	152	148	159	155	168	141	155	138	150	152.73	9.51							161	173	181	162	169	155	160	165.86	8.95							151	157	163	156	166	166	166	147	148	157.78	7.84
22.4	1344	147	165	154	146	159	155	169	142	154	139	149	152.64	9.27							162	175	181	162	169	155	160	166.29	9.16							151	157	163	155	167	165	166	147	147	157.56	8.05
22.4167	1345	147	170	154	147	162	155	169	144	153	139	150	153.64	9.92							162	175	183	163	169	154	160	166.57	9.85							151	157	162	155	168	164	166	146	147	157.33	8.19
22.4333	1346	147	173	153	148	163	154	169	145	152	139	150	153.91	10.39							162	173	184	162	169	153	160	166.14	10.16							152	156	162	154	168	163	166	146	148	157.22	7.9
22.45	1347	146	169	153	148	160	154	168	147	152	139	149	153.18	9.24							163	172	180	162	170	153	160	165.71	8.92							153	156	161	154	169	163	166	146	148	157.33	7.94
22.4667	1348	146	164	152	147	158	154	168	149	152	139	149	152.55	8.27							162	174	181	163	168	154	160	166	9.11							154	155	161	154	169	163	166	147	148	157.44	7.73
22.4833	1349	146	164	152	146	161	154	168	152	152	139	150	153.09	8.47							162	173	184	163	168	154	160	166.29	9.84							155	155	161	154	169	164	166	147	149	157.78	7.63
22.5	1350	147	169	153	147	164	154	169	154	149	139	150	154.09	9.57							162	167	183	164	168	153	160	165.29	9.27							155	155	161	154	169	164	166	147	149	157.78	7.63
22.5167	1351	147	170	151	148	163	154	168	155	151	140	149	154.18	9.26							162	170	183	163	168	152	161	165.57	9.61							156	155	162	153	168	164	166	147	149	157.78	7.55
22.5333	1352	146	168	150	148	159	154	167	158	151	141	148	153.64	8.57							162	171	184	162	167	152	160	165.43	10.1							156	155	163	154	168	164	166	147	149	158	7.55
22.55	1353	144	165	149	146	159	154	168	158	150	141	148	152.91	8.69							164	165	184	162	168	152	159	164.86	9.87							157	156	164	155	168	163	166	146	149	158.22	7.61
22.5667	1354	144	165	152	146	162	153	168	159	149	141	150	153.55	8.85							164	168	182	161	168	151	160	164.86	9.53							157	156	164	156	168	163	166	147	149	158.44	7.37
22.5833	1355	144	170	151	147	163	153	167	160	150	141	150	154.18	9.5							163	171	181	162	168	151	161	165.29	9.36							157	156	164	156	168	163	166	147	149	158.44	7.37
22.6	1356	145	171	149	146	162	152	166	162	151	144	149	154.27	9.32							165	167	180	161	168	151	161	164.71	8.81							157	156	164	156	167	163	166	147	149	158.33	7.21
22.6167	1357	145	168	149	144	160	152	166	162	149	144	149	153.45	8.93							163	167	183	160	167	151	161	164.57	9.76							156	156	163	156	166	163	166	148	150	158.22	6.65
22.6333	1358	145	165	152	145	161	151	167	162	148	144	149	153.55	8.58							163	171	183	161	167	150	162	165.29	10.14							156	156	162	155	165	163	166	147	151	157.89	6.53
22.65	1359	144	165	151	146	163	150	166	162	150	145	150	153.82	8.44							163	169	180	161	168	150	163	164.86	9.12							156	156	161	155	164	163	166	147	152	157.78	6.2
22.6667	1360	144	167	154	146	163	150	165	163	150	145	149	154.18	8.68							163	167	181	160	167	150	162	164.29	9.34							156	156	160	154	163	164	166	146	153	157.56	6.33
22.6833	1361	145	165	156	143	161	150	166	163	149	148	149	154.09	8.38							162	166	183	159	166	150	162	164	9.98							156	155	159	153	162	164	165	146	153	157	6.12
22.7	1362	146	163	151	144	162	149	167	162	148	149	149	153.64	8.13							163	164	182	158	167	150	162	163.71	9.74							156	155	158	153	162	164	165	146	152	156.78	6.18
22.7167	1363	145	165	155	146	166	148	166	163	148	149	150	154.64	8.63							165	165	183	159	168	149	161	164.29	10.31							156	155	157	153	162	165	165	146	151	156.67	6.42
22.7333	1364	143	169	157	146	168	150	166	163	149	148	149	155.27	9.61							164	164	181	160	166	148	161	163.43	9.76							155	154	156	153	162	165	164	146	150	156.11	6.43
22.75	1365	143	170	155	145	166	150	167	164	149	148	148	155	9.87							165	161	179	159	166	148	162	162.86	9.26							155	154	155	153	162	165	164	147	150	156.11	6.25
22.7667	1366	144	168	153	144	166	149	167	164	148	149	148	154.55	9.64							166	164	182	160	166	148	163	164.14	10.04							155	154	155	153	163	165	164	147	149	156.11	6.51
22.7833	1367	145	168	156	144	169	149	166	164	147	150	148	155.09	9.81							165	159	182	161	166	146	163	163.14	10.67							155	154	155	154	163	165	164	148	150	156.44	6.15
22.8	1368	143	171	159	145	172	150	165	165	146	150	149	155.91	10.78							166	159	179	160	166	146	161	162.43	9.91							155	154	155	154	163	165	164	148	150	156.44	6.15
22.8167	1369	142	170	158	144	170	150	166	164	148	151	147	155.45	10.5							164	158	181	161	165	147	161	162.43	10.13							155	155	155	154	163	165	164	148	151	156.67	5.98
22.8333	1370	143	167	156	142	169	149	167	164	149	152	147	155	10.12							164	157	183	162	165	147	161	162.71	10.81							155	155	155	154	164	164	164	147	151	156.56	6.15
22.85	1371	144	166	156	143	173	149	166	165	149	152	147	155.45	10.37							167	158	182	161	166	147	159	162.86	10.7							155	155	155	154	164	164	163	146	151	156.33	6.2
22.8667	1372	143	169	160	145	175	149	165	166	148	151	148	156.27	11.04							165	155	183	160	165	146	159	161.86	11.38							155	156	156	154	164	163	163	146	151	156.44	6.02
22.8833	1373	142	171	162	145	174	148	165	165	146	155	147	156.36	11.44							166	152	183	159	164	146	159	161.29	11.77							155	156	157	154	164	162	163	145	151	156.33	6.12
22.9	1374	143	168	159	143	173	148	166	165	145	156	147	155.73	11.07							165	155	181	160	166	145	159	161.57	11.07							155	156	158	154	163	161	163	145	151	156.22	5.89
22.9167	1375	144	165	156	142	175	148	166	166	145	156	147	155.45	11.16							164	155	182	159	165	146	157	161.14	11.16							154	155	159	154	163	161	163	146	152	156.33	5.66
22.9333	1376	143	168	156	144	175	149	165	167	146	155	147	155.91	11.18							164	151	182	159	164	146	157	160.43	11.56							154	155	159	154	163	160	163	146	152	156.22	5.56
22.95	1377	141	172	156	146	173	150	165	166	146	155	147	156.09	11.26							165	152	183	160	165	146	156	161	11.89							154	155	159	154	163	160	163	146	153	156.33	5.48
22.9667	1378	141	169	160	147	172	150	165	166	145	156	147	156.18	10.8							164	152	183	160	164	145	157	160.71	11.94							154	155	158	154	162	161	163	146	154	156.33	5.32
22.9833	1379	141	163	164	144	175	149	164	166	144	156	147	155.73	11.31							163	149	180	161	165	146	157	160.14	11.26							154	156	157	154	162	161	163	146	155	156.44	5.22
23	1380	141	163	167	143	176	149	164	168	143	156	147	156.09	12.13							165	153	181	160	164	146	157	160.86	11.04							154	156	157	155	162	162	163	146	156	156.78	5.26
23.0167	1381	140	167	164	143	175	147	164	168	145	155	147	155.91	12.1							164	151	182	159	163	145	156	160	11.78							154	157	156	155	162	162	164	145	156	156.78	5.67
23.0333	1382	141	167	163	145	175	147	165	167	145	158	147	156.36	11.68							164	148	180	160	163	144	156	159.29	11.81							154	158	156	156	162	163	163	145	156	157	5.63
23.05	1383	142	163	165	145	177	147	165	169	143	159	147	156.55	12.14							165	151	180	160	163	144	157	160	11.4							153	159	157	157	163	164	162	145	155	157.22	5.89
23.0667	1384	143	160	166	145	178	148	164	170	142	159	147	156.55	12.23							165	149	181	161	162	145	156	159.86	11.78							153	159	157	158	164	164	161	145	154	157.22	6
23.0833	1385	142	160	164	146	176	151	165	169	143	160	149	156.82	11.3							164	148	180	162	161	144	155	159.14	11.84							153	160	157	159	165	165	160	146	154	157.67	6.04
23.1	1386	142	163	167	147	175	151	165	169	143	161	150	157.55	11.34							165	151	182	162	163	144	155	160.29	12.13							153	160	157	160	165	165	160	146	153	157.67	6.16
23.1167	1387	141	162	167	147	177	151	164	170	141	161	150	157.36	12.06							165	148	182	163	163	143	155	159.86	12.81							153	161	157	161	166	164	159	146	153	157.78	6.26
23.1333	1388	141	160	164	147	176	153	164	171	138	161	149	156.73	12.15							165	149	180	162	162	144	155	159.57	11.79							152	161	156	162	166	164	159	147	153	157.78	6.24
23.15	1389	142	160	165	147	174	155	164	171	138	161	149	156.91	11.73							164	149	180	161	161	144	154	159	11.72							152	162	156	162	167	164	158	147	153	157.89	6.47
23.1667	1390	141	164	169	148	175	155	164	170	138	163	150	157.91	12.3							165	147	182	160	162	144	154	159.14	12.71							152	162	156	163	168	164	158	148	152	158.11	6.64
23.1833	1391	140	165	170	147	177	155	164	172	138	163	149	158.18	13.21							165	149	182	159	161	144	154	159.14	12.38							151	162	155	164	168	163	159	148	152	158	6.82
23.2	1392	140	162	167	147	177	156	164	171	136	163	149	157.45	13.03							164	152	182	160	161	147	153	159.86	11.42							151	162	156	164	169	164	159	148	152	158.33	7.05
23.2167	1393	142	160	167	147	176	158	164	171	135	163	148	157.36	12.81							163	149	180	159	160	150	152	159	10.71							151	162	156	165	169	164	159	147	152	158.33	7.35
23.2333	1394	141	161	171	146	178	159	164	172	134	165	149	158.18	13.96							164	150	182	159	161	152	153	160.14	10.92							151	161	156	166	170	164	159	147	153	158.56	7.5
23.25	1395	141	160	173	147	176	158	164	173	135	166	149	158.36	13.77							164	152	183	160	162	153	153	161	10.83							152	160	156	166	170	165	159	148	153	158.78	7.26
23.2667	1396	140	156	171	147	174	162	164	171	135	166	148	157.64	13.37							162	151	180	160	161	153	152	159.86	9.99							152	159	157	166	169	165	159	148	153	158.67	7.02
23.2833	1397	139	156	173	146	176	162	164	171	134	166	147	157.64	14.28							161	148	179	161	160	154	151	159.14	10.16							152	159	157	166	168	165	160	149	153	158.78	6.67
23.3	1398	141	162	174	145	179	164	165	171	133	166	147	158.82	14.93							162	151	182	161	160	154	151	160.14	10.7							152	158	158	166	167	165	160	149	152	158.56	6.6
23.3167	1399	141	163	174	148	178	163	164	173	134	166	147	159.18	14.5							162	145	182	160	160	154	152	159.29	11.61							152	158	158	166	166	165	161	149	152	158.56	6.48
23.3333	1400	141	159	176	149	175	163	164	173	133	167	147	158.82	14.46							161	146	179	159	160	155	150	158.57	10.56							153	158	158	166	165	164	162	149	151	158.44	6.31
23.35	1401	140	156	176	149	177	166	164	172	130	167	147	158.55	15.4							160	144	180	159	160	157	150	158.57	11.19							153	158	159	166	164	164	162	149	151	158.44	6.19
23.3667	1402	141	155	174	147	180	167	165	173	130	167	148	158.82	15.72							162	145	182	158	160	158	150	159.29	11.67							154	158	159	166	164	165	162	149	151	158.67	6.2
23.3833	1403	141	157	174	147	180	167	164	173	131	167	148	159	15.47							163	143	179	157	159	158	150	158.43	11.22							154	158	159	165	163	166	163	149	151	158.67	6.18
23.4	1404	141	153	175	148	178	167	164	173	132	167	147	158.64	15.23							161	142	178	157	159	158	148	157.57	11.3							154	158	160	164	162	167	162	149	151	158.56	6.09
23.4167	1405	140	152	171	150	180	168	164	172	131	167	146	158.27	15.37							160	145	179	157	159	161	148	158.43	10.98							154	157	160	164	162	168	162	149	151	158.56	6.29
23.4333	1406	140	156	170	152	186	167	164	172	130	167	146	159.09	16.13							161	143	177	156	159	161	148	157.86	10.87							155	157	160	163	162	168	162	149	151	158.56	6.11
23.45	1407	140	158	174	152	187	166	164	173	132	168	146	160	16.3							161	144	177	155	159	160	148	157.71	10.64							155	158	160	163	163	168	162	149	150	158.67	6.32
23.4667	1408	140	155	173	152	185	167	163	172	132	168	145	159.27	15.98							159	136	179	156	158	161	147	156.57	13.2							155	159	161	162	164	167	163	150	150	159	6.08
23.4833	1409	140	152	169	154	182	168	163	172	131	168	144	158.45	15.55							159	131	177	156	158	161	146	155.43	14.15							155	159	161	161	165	166	163	150	150	158.89	5.99
23.5	1410	140	155	168	156	185	167	164	172	130	168	145	159.09	15.87							159	135	176	157	157	160	146	155.71	12.7							155	159	162	160	165	165	163	150	150	158.78	5.87
23.5167	1411	140	156	173	157	186	166	164	172	132	169	146	160.09	15.9							159	131	177	158	157	160	146	155.43	14.11							155	159	163	159	165	164	164	150	150	158.78	5.91
23.5333	1412	140	153	174	159	183	167	163	172	134	169	144	159.82	15.46							158	129	176	157	158	160	145	154.71	14.51							155	160	164	159	165	165	165	151	151	159.44	5.88
23.55	1413	140	151	169	160	184	168	164	172	135	169	144	159.64	15.24							159	120	176	156	157	160	144	153.14	17.36							155	160	165	158	165	165	165	151	151	159.44	6
23.5667	1414	139	152	169	162	188	167	164	173	135	168	144	160.09	15.98							157	126	175	156	158	160	144	153.71	15.22							155	161	166	157	165	165	166	151	152	159.78	6.14
23.5833	1415	139	153	173	162	187	166	164	173	134	169	143	160.27	16.3							156	126	175	155	159	160	143	153.43	15.33							155	162	166	156	166	166	167	152	152	160.22	6.42
23.6	1416	139	150	174	160	184	166	163	172	134	170	142	159.45	16.12							158	121	175	154	158	160	143	152.71	16.87							155	163	166	156	166	166	167	152	152	160.33	6.46
23.6167	1417	140	149	170	160	184	166	163	172	139	170	142	159.55	15							156	120	172	153	158	160	143	151.71	16.44							154	163	166	156	166	166	167	153	151	160.22	6.59
23.6333	1418	139	153	170	162	187	166	164	172	141	170	142	160.55	15.17							156	117	174	152	158	160	143	151.43	17.81							154	164	166	155	167	165	167	153	151	160.22	6.76
23.65	1419	138	152	175	163	190	167	164	172	142	171	142	161.45	16.24							155	117	175	153	156	161	142	151.29	18.06							154	165	166	155	167	164	167	152	151	160.11	6.9
23.6667	1420	138	149	175	162	186	167	163	172	143	169	140	160.36	15.75							154	118	172	152	157	161	142	150.86	17.11							154	166	166	155	167	163	167	152	150	160	7.11
23.6833	1421	139	148	171	165	184	167	163	171	143	169	140	160	15.02							155	119	173	151	157	161	144	151.43	16.87							154	166	166	155	167	162	166	151	150	159.67	7.09
23.7	1422	138	152	172	167	186	168	164	171	144	170	140	161.09	15.37							156	118	176	151	157	162	146	152.29	17.84							155	167	167	155	167	161	166	151	151	160	7.04
23.7167	1423	137	151	176	167	189	168	164	172	144	170	140	161.64	16.45							155	116	173	150	157	162	148	151.57	17.75							154	168	167	155	167	161	165	151	151	159.89	7.17
23.7333	1424	138	147	176	165	186	168	163	172	144	170	138	160.64	16.32							153	115	172	150	157	162	149	151.14	17.81							155	169	168	155	167	161	164	151	151	160.11	7.27
23.75	1425	139	145	173	167	185	167	163	171	143	169	137	159.91	16.08							153	116	175	149	157	162	150	151.71	18.09							155	170	168	154	167	162	163	150	152	160.11	7.51
23.7667	1426	138	148	174	166	188	168	164	171	144	170	138	160.82	16.36							153	118	173	149	157	162	151	151.86	16.99							154	171	167	155	166	162	163	150	152	160	7.45
23.7833	1427	138	150	178	165	188	168	164	172	146	171	138	161.64	16.47							153	117	171	148	156	162	151	151.14	16.91							154	172	167	156	166	163	163	150	153	160.44	7.47
23.8	1428	141	146	177	166	186	168	164	172	147	171	139	161.55	15.77							153	119	173	149	156	163	154	152.43	16.73							154	172	166	157	166	164	163	150	153	160.56	7.35
23.8167	1429	143	145	175	166	186	167	163	172	147	171	139	161.27	15.38							154	120	171	149	157	163	156	152.86	16.1							154	172	166	158	165	165	163	150	154	160.78	7.16
23.8333	1430	143	148	176	166	187	167	163	173	146	171	140	161.82	15.37							153	122	170	150	156	163	156	152.86	15.15							154	171	165	158	166	166	163	150	154	160.78	7.05
23.85	1431	142	146	179	165	185	167	164	172	147	172	139	161.64	15.7							152	123	171	149	156	165	159	153.57	15.43							154	170	164	158	166	166	162	150	153	160.33	6.89
23.8667	1432	143	150	178	168	183	167	163	173	149	172	139	162.27	14.77							153	123	170	148	155	163	161	153.29	15.17							153	170	163	159	167	166	163	150	153	160.44	7.07
23.8833	1433	146	150	177	169	181	167	162	174	150	172	141	162.64	13.73							153	121	170	147	155	163	161	152.86	15.9							153	169	162	159	168	165	163	149	153	160.11	7.1
23.9	1434	147	147	180	167	185	166	163	174	151	172	141	163	14.63							152	122	168	146	154	163	162	152.43	15.36							153	168	161	159	168	164	162	149	153	159.67	6.78
23.9167	1435	147	147	181	164	187	166	164	174	151	172	140	163	15.16							151	123	168	147	154	164	161	152.57	15							153	167	161	159	168	164	161	149	154	159.56	6.48
23.9333	1436	148	150	178	165	182	167	163	175	150	172	140	162.73	13.86							152	125	169	147	154	164	161	153.14	14.51							153	167	160	160	167	164	161	149	154	159.44	6.31
23.95	1437	148	147	178	167	180	167	162	174	150	172	142	162.45	13.55							150	127	166	148	153	164	162	152.86	13.42							153	166	160	160	167	165	160	148	154	159.22	6.46
23.9667	1438	148	145	179	165	182	166	162	173	151	172	142	162.27	13.93							150	128	166	147	152	164	163	152.86	13.3							153	165	160	161	167	165	159	147	155	159.11	6.49
23.9833	1439	147	145	178	164	184	165	163	173	152	171	142	162.18	14.03							151	129	165	146	151	164	162	152.57	12.77							153	165	160	161	167	165	159	146	156	159.11	6.66
24	1440	147	144	180	165	182	165	163	171	152	171	143	162.09	13.84							150	130	162	147	150	164	162	152.14	11.98							153	165	160	162	167	164	159	147	157	159.33	6.3
24.0167	1441	150	141	179	166	180	165	162	171	154	172	145	162.27	13.25							149	132	161	148	152	164	162	152.57	11.16							152	165	160	163	167	164	158	148	157	159.33	6.28
24.0333	1442	151	142	177	165	181	165	162	171	158	172	146	162.73	12.54							149	132	163	149	151	164	163	153	11.53							152	165	161	164	168	164	158	149	157	159.78	6.32
24.05	1443	151	145	177	164	183	165	162	170	160	172	146	163.18	12.24							148	132	160	150	152	164	162	152.57	11							152	165	162	165	168	164	158	149	157	160	6.44
24.0667	1444	149	143	177	164	181	164	161	170	162	171	146	162.55	12.34							147	132	160	147	152	164	163	152.14	11.39							152	165	162	166	169	165	158	150	156	160.33	6.65
24.0833	1445	149	139	176	166	181	165	161	170	162	172	147	162.55	12.91							147	133	160	148	154	164	163	152.71	11.04							152	166	162	166	169	165	158	150	156	160.44	6.75
24.1	1446	151	138	179	166	182	166	161	170	162	172	147	163.09	13.4							147	135	162	149	154	165	164	153.71	10.95							152	167	162	167	168	165	158	151	155	160.56	6.73
24.1167	1447	152	142	178	165	179	164	162	170	162	172	147	163	11.98							146	135	161	150	155	165	165	153.86	11.05							151	168	162	167	168	166	158	152	156	160.89	6.85
24.1333	1448	152	142	176	166	182	164	161	169	163	172	148	163.18	12.03							146	137	158	151	155	165	164	153.71	10							150	169	162	167	167	166	157	153	157	160.89	6.88
24.15	1449	152	139	175	167	181	164	161	169	164	172	150	163.09	12.14							147	138	161	152	157	164	164	154.71	9.69							150	169	162	168	166	167	157	154	157	161.11	6.86
24.1667	1450	153	137	174	167	177	164	161	169	164	172	151	162.64	11.72							146	140	160	151	157	164	165	154.71	9.41							150	170	162	168	165	168	156	155	157	161.22	7.01
24.1833	1451	154	142	174	166	178	165	160	168	164	173	150	163.09	10.89							145	142	159	150	159	164	165	154.86	9.19							150	170	163	169	164	169	155	155	156	161.22	7.41
24.2	1452	155	144	174	167	179	164	161	168	164	173	152	163.73	10.32							145	143	157	149	159	164	165	154.57	8.94							150	171	163	169	164	169	155	154	156	161.22	7.68
24.2167	1453	154	140	173	167	177	164	160	168	165	173	151	162.91	10.98							145	145	156	148	159	163	164	154.29	8.24							150	171	164	170	163	168	154	154	156	161.11	7.8
24.2333	1454	155	137	176	166	176	164	160	168	166	173	151	162.91	11.73							144	146	159	149	161	163	166	155.43	8.89							151	171	164	170	164	168	154	153	156	161.22	7.79
24.25	1455	156	139	175	167	177	163	161	168	166	173	152	163.36	11.13							144	148	158	150	160	163	166	155.57	8.28							151	171	164	170	165	167	153	153	156	161.11	7.87
24.2667	1456	156	143	174	167	176	164	161	167	165	173	153	163.55	9.88							144	150	160	151	160	162	166	156.14	7.88							151	171	165	170	166	167	154	153	156	161.44	7.86
24.2833	1457	156	138	176	167	175	164	160	167	165	175	153	163.27	11.3							144	151	160	151	161	161	167	156.43	7.96							151	171	166	169	166	167	154	153	156	161.44	7.8
24.3	1458	156	136	174	166	174	164	161	167	166	175	153	162.91	11.41							144	152	163	152	160	161	168	157.14	8.17							151	170	165	169	167	168	154	153	156	161.44	7.76
24.3167	1459	157	139	173	166	175	166	161	165	166	175	153	163.27	10.65							144	154	165	153	160	161	168	157.86	8.15							151	170	164	168	167	168	154	154	156	161.33	7.47
24.3333	1460	158	142	175	166	171	166	161	164	166	174	155	163.45	9.43							144	156	168	154	161	162	167	158.86	8.34							151	170	163	168	167	167	154	154	156	161.11	7.32
24.35	1461	157	139	174	166	171	166	160	166	166	175	155	163.18	10.25							144	157	168	153	163	160	167	158.86	8.43							151	169	162	167	167	166	155	154	156	160.78	6.82
24.3667	1462	156	136	171	165	173	166	160	166	166	175	155	162.64	10.9							144	159	167	154	162	159	169	159.14	8.4							152	168	162	166	167	165	155	153	156	160.44	6.42
24.3833	1463	157	139	171	167	172	167	160	164	167	175	155	163.09	10.11							144	161	170	155	164	160	169	160.43	8.92							152	168	161	166	167	164	155	153	156	160.22	6.32
24.4	1464	159	142	174	169	169	167	161	164	167	174	157	163.91	9.14							143	163	173	155	164	160	168	160.86	9.72							152	167	161	165	168	163	155	153	157	160.11	6.07
24.4167	1465	159	139	172	169	168	166	161	165	166	175	158	163.45	9.63							144	165	177	155	163	158	168	161.43	10.47							152	167	161	164	168	163	156	153	157	160.11	5.88
24.4333	1466	157	135	170	168	173	165	161	164	166	176	158	163	10.98							146	167	177	156	165	158	169	162.57	10.11							152	167	160	163	169	163	156	152	158	160	6.08
24.45	1467	157	134	174	170	173	166	161	164	166	176	158	163.55	11.67							147	169	177	157	164	159	168	163	9.71							152	166	161	162	169	164	157	152	158	160.11	5.9
24.4667	1468	158	138	174	170	169	167	159	163	167	176	159	163.64	10.41							148	169	181	158	165	159	168	164	10.39							152	167	161	161	169	164	158	152	159	160.33	5.92
24.4833	1469	159	133	171	170	169	167	158	163	167	176	158	162.82	11.47							149	169	184	156	164	158	168	164	11.3							152	167	161	160	169	165	159	153	159	160.56	5.79
24.5	1470	158	138	172	168	173	167	159	164	166	175	161	163.73	10.2							149	167	186	157	165	159	168	164.43	11.6							152	167	161	159	168	166	159	153	159	160.44	5.75
24.5167	1471	157	135	176	168	171	168	159	164	168	175	160	163.73	11.37							151	165	188	158	164	159	167	164.57	11.65							153	168	161	158	168	166	159	154	160	160.78	5.59
24.5333	1472	158	133	172	169	168	169	158	163	168	176	160	163.09	11.54							151	167	191	159	165	160	166	165.57	12.49							153	168	161	158	167	167	159	155	160	160.89	5.42
24.55	1473	159	137	170	168	171	169	158	163	169	176	162	163.82	10.44							152	167	192	159	165	159	167	165.86	12.73							153	168	161	157	166	167	159	155	161	160.78	5.36
24.5667	1474	157	139	173	167	173	169	159	163	167	176	162	164.09	10.26							153	167	192	159	165	159	167	166	12.56							152	169	161	157	166	167	160	155	161	160.89	5.69
24.5833	1475	158	133	174	167	169	172	158	163	166	175	162	163.36	11.65							154	165	191	160	165	160	166	165.86	11.85							152	169	161	158	166	167	160	154	161	160.89	5.75
24.6	1476	159	131	171	168	168	171	157	163	167	175	164	163.09	11.89							155	164	191	161	165	160	166	166	11.63							151	169	161	158	167	166	159	154	161	160.67	5.98
24.6167	1477	159	134	169	168	173	171	157	162	167	176	164	163.64	11.4							156	164	193	161	164	160	167	166.43	12.23							150	169	161	159	167	165	159	154	161	160.56	6.04
24.6333	1478	158	137	170	168	172	171	157	164	166	175	163	163.73	10.51							158	166	192	162	164	159	167	166.86	11.58							150	169	161	159	168	164	158	154	161	160.44	6.15
24.65	1479	160	131	170	168	171	171	156	164	168	175	163	163.36	12.05							157	166	195	163	164	159	165	167	12.77							149	169	161	158	169	163	158	154	161	160.22	6.5
24.6667	1480	160	127	167	169	174	172	156	164	167	175	163	163.09	13.3							157	166	195	163	163	159	166	167	12.79							148	169	160	158	169	163	157	155	161	160	6.65
24.6833	1481	160	130	169	170	175	172	157	164	165	175	164	163.73	12.6							159	167	194	164	164	159	166	167.57	12.07							148	169	161	158	169	164	156	155	160	160	6.78
24.7	1482	159	133	171	169	177	172	156	164	167	175	163	164.18	12.2							160	165	195	165	163	158	165	167.29	12.53							148	170	161	158	168	164	155	154	160	159.78	6.98
24.7167	1483	159	127	169	169	175	173	156	164	168	174	163	163.36	13.5							159	166	193	166	163	157	163	166.71	12.07							148	170	161	158	168	165	154	154	159	159.67	7.16
24.7333	1484	159	126	168	169	170	172	156	164	169	175	165	163	13.45							161	164	190	166	162	158	163	166.29	10.75							147	171	161	158	167	166	154	154	159	159.67	7.52
24.75	1485	160	134	170	169	170	171	157	163	168	176	165	163.91	11.28							161	165	189	167	162	156	163	166.14	10.65							147	171	160	159	166	166	153	153	159	159.33	7.57
24.7667	1486	160	134	171	169	171	171	158	164	167	176	165	164.18	11.3							160	167	189	167	161	156	162	166	10.86							146	172	160	160	167	166	152	152	159	159.33	8.29
24.7833	1487	159	127	169	169	171	171	159	164	167	175	166	163.36	13.03							162	167	186	167	161	156	162	165.86	9.65							146	172	160	160	167	165	151	152	158	159	8.32
24.8	1488	160	127	173	168	173	170	159	164	168	174	166	163.82	13.2							161	166	190	168	161	157	162	166.43	11							146	173	160	160	167	164	150	152	158	158.89	8.57
24.8167	1489	160	134	175	167	169	171	161	163	168	175	166	164.45	11.26							161	165	188	169	159	155	162	165.57	10.83							146	173	161	161	167	163	149	152	158	158.89	8.68
24.8333	1490	160	133	172	168	169	170	163	164	167	175	166	164.27	11.19							162	166	188	168	160	155	160	165.57	10.77							146	174	161	161	166	162	148	152	159	158.78	8.87
24.85	1491	159	127	172	168	171	170	163	164	168	175	167	164	13.06							162	164	190	167	159	155	161	165.43	11.47							147	175	162	161	166	163	147	153	158	159.11	9.08
24.8667	1492	159	128	176	167	169	172	164	163	168	175	167	164.36	13.07							162	163	185	167	159	154	162	164.57	9.85							147	175	162	161	166	164	146	153	157	159	9.33
24.8833	1493	159	131	174	167	167	171	166	163	169	174	167	164.36	11.91							162	165	185	168	157	154	161	164.57	10.15							147	175	162	161	166	165	146	153	157	159.11	9.4
24.9	1494	159	127	172	167	170	169	167	163	168	175	169	164.18	13.04							162	166	186	169	157	154	161	165	10.55							147	175	163	161	167	166	147	152	157	159.44	9.54
24.9167	1495	159	127	173	167	169	169	166	164	167	175	169	164.09	13.01							162	164	183	168	155	154	161	163.86	9.75							147	175	163	161	167	166	148	152	157	159.56	9.38
24.9333	1496	159	132	173	166	166	170	167	163	169	175	169	164.45	11.63							163	166	187	169	156	153	161	165	11.15							147	176	162	161	168	166	149	151	157	159.67	9.62
24.95	1497	159	129	171	167	168	169	169	164	171	174	169	164.55	12.43							163	165	185	169	155	153	160	164.29	10.69							147	176	162	162	168	165	150	151	156	159.67	9.47
24.9667	1498	160	125	175	169	169	167	170	163	169	174	169	164.55	13.79							162	167	185	170	156	153	160	164.71	10.7							147	176	162	163	168	165	150	151	156	159.78	9.51
24.9833	1499	160	128	175	169	166	168	169	163	168	175	170	164.64	12.93							163	165	186	169	154	152	160	164.14	11.33							147	176	162	163	168	165	149	151	156	159.67	9.64
25	1500	160	129	171	166	167	168	169	163	168	174	170	164.09	12.23							163	167	185	170	155	152	159	164.43	11.07							147	177	162	163	167	165	148	151	156	159.56	9.9
25.0167	1501	159	125	173	168	165	167	169	162	168	174	170	163.64	13.54							162	167	184	171	155	152	160	164.43	10.81							147	177	161	163	166	165	148	151	156	159.33	9.79
25.0333	1502	160	128	174	167	166	167	170	162	170	175	170	164.45	12.9							164	166	186	170	155	151	159	164.43	11.53							148	177	161	163	166	165	147	150	156	159.22	9.9
25.05	1503	162	126	172	166	165	166	170	161	170	175	171	164	13.31							164	166	186	169	155	151	159	164.29	11.46							148	177	162	163	165	164	146	149	156	158.89	10.06
25.0667	1504	162	130	174	167	160	166	169	162	168	174	171	163.91	12.18							164	167	185	170	154	151	160	164.43	11.33							149	178	162	163	166	163	145	149	155	158.89	10.39
25.0833	1505	160	131	175	167	163	166	170	161	168	173	171	164.09	11.96							165	166	184	171	155	151	160	164.57	10.94							148	178	163	163	167	163	145	149	155	159	10.64
25.1	1506	160	131	172	167	168	166	171	160	169	173	171	164.36	11.9							164	165	185	171	154	150	159	164	11.63							148	177	164	162	167	162	144	150	155	158.78	10.45
25.1167	1507	162	134	173	165	164	165	169	160	170	173	171	164.18	10.93							163	166	182	170	153	149	158	163	11.11							148	176	165	162	168	161	143	150	155	158.67	10.56
25.1333	1508	160	139	174	166	163	165	172	160	171	171	170	164.64	9.78							163	166	184	169	154	149	158	163.29	11.46							148	175	166	162	169	162	143	151	155	159	10.49
25.15	1509	159	133	171	166	163	166	170	160	170	170	170	163.45	10.96							163	165	183	170	152	147	158	162.57	11.93							148	175	166	162	169	162	142	151	156	159	10.64
25.1667	1510	159	130	171	166	168	165	171	160	170	170	170	163.64	11.93							163	166	180	171	153	146	157	162.29	11.43							149	174	166	163	170	163	142	151	156	159.33	10.54
25.1833	1511	159	140	173	164	166	164	170	160	172	170	170	164.36	9.34							163	165	184	172	152	146	157	162.71	12.72							149	173	165	163	170	164	142	151	157	159.33	10.31
25.2	1512	159	148	170	164	162	166	171	159	173	170	169	164.64	7.32							163	167	184	173	152	145	157	163	13.15							149	172	164	163	169	165	141	152	157	159.11	10.14
25.2167	1513	159	142	170	164	162	165	172	160	173	170	169	164.18	8.78							163	167	183	172	152	145	157	162.71	12.76							149	171	163	163	169	165	141	152	158	159	9.91
25.2333	1514	160	140	174	165	167	164	172	159	172	170	169	164.73	9.54							163	165	186	171	151	145	156	162.43	13.61							149	170	163	163	169	166	141	152	159	159.11	9.84
25.25	1515	159	147	171	164	166	164	171	158	171	169	168	164.36	7.35							164	165	182	172	150	144	157	162	12.95							148	170	162	163	169	167	141	153	159	159.11	9.94
25.2667	1516	158	149	169	164	164	165	173	159	172	169	168	164.55	7.03							164	164	182	172	151	143	155	161.57	13.15							148	169	161	163	168	168	140	153	160	158.89	10.01
25.2833	1517	158	147	171	164	166	162	173	159	173	167	168	164.36	7.7							164	164	182	173	150	143	154	161.43	13.51							148	169	161	163	167	169	140	154	160	159	9.95
25.3	1518	159	150	170	164	164	161	172	158	172	167	168	164.09	6.74							165	163	181	174	150	143	154	161.43	13.43							148	169	160	163	166	169	140	155	159	158.78	9.77
25.3167	1519	159	150	168	164	160	166	172	158	171	167	167	163.82	6.51							164	164	184	174	150	142	151	161.29	14.71							148	169	159	163	165	170	141	156	160	159	9.54
25.3333	1520	158	154	168	164	162	165	173	158	171	167	167	164.27	5.83							165	164	183	173	149	141	152	161	14.59							148	169	159	163	164	171	140	157	160	159	9.82
25.35	1521	158	155	169	165	164	163	172	157	172	165	166	164.18	5.71							166	163	184	173	150	141	151	161.14	14.85							149	170	158	163	163	172	140	158	161	159.33	9.92
25.3667	1522	160	151	170	165	159	163	172	157	172	165	166	163.64	6.55							165	162	185	174	149	141	150	160.86	15.42							148	170	157	163	162	172	140	159	162	159.22	10.06
25.3833	1523	160	151	168	164	157	163	172	158	172	165	166	163.27	6.44							165	162	181	173	148	140	151	160	14.51							148	171	158	163	162	172	140	160	163	159.67	10.21
25.4	1524	160	155	168	164	159	163	172	156	171	165	165	163.45	5.61							164	162	183	173	149	140	150	160.14	14.94							148	172	158	162	161	172	141	160	164	159.78	10.11
25.4167	1525	160	151	170	165	160	163	171	156	171	164	164	163.18	6.27							164	162	179	172	147	141	148	159	14.09							147	173	158	162	161	172	142	160	165	160	10.25
25.4333	1526	161	149	167	165	157	162	172	156	170	163	164	162.36	6.58							166	162	181	171	148	142	149	159.86	14.09							147	174	158	161	160	172	142	159	165	159.78	10.39
25.45	1527	162	155	167	163	160	163	173	155	169	163	165	163.18	5.42							165	161	176	170	148	142	148	158.57	12.78							147	174	158	161	160	173	142	158	166	159.89	10.62
25.4667	1528	162	154	171	163	164	163	172	155	169	163	165	163.73	5.71							165	160	175	169	147	141	147	157.71	12.87							147	175	158	160	160	173	142	157	166	159.78	10.81
25.4833	1529	161	151	168	164	160	163	173	155	170	162	164	162.82	6.31							166	160	177	170	148	141	147	158.43	13.43							147	175	157	160	161	173	142	156	166	159.67	10.89
25.5	1530	163	155	167	162	157	163	171	156	169	161	163	162.45	5.16							165	160	172	171	147	143	147	157.86	12.14							147	174	157	160	162	174	142	155	166	159.67	10.94
25.5167	1531	163	157	168	161	160	162	171	156	168	161	164	162.82	4.67							165	161	176	172	148	144	144	158.57	13.34							148	174	157	161	163	174	141	154	165	159.67	11.05
25.5333	1532	163	155	166	162	160	164	172	156	168	161	163	162.73	4.92							165	160	172	171	148	145	144	157.86	12.13							147	174	157	161	163	174	142	153	164	159.44	10.99
25.55	1533	163	155	167	162	157	164	172	156	168	160	162	162.36	5.28							164	160	173	172	149	148	145	158.71	11.6							147	173	157	162	164	173	143	152	163	159.33	10.57
25.5667	1534	163	157	165	160	158	163	171	157	166	159	161	161.82	4.33							163	158	170	173	149	149	144	158	11.2							147	172	157	162	165	173	143	151	162	159.11	10.53
25.5833	1535	165	156	167	159	158	164	170	157	166	160	163	162.27	4.56							163	157	171	174	149	150	142	158	11.92							147	171	158	163	166	172	143	150	161	159	10.39
25.6	1536	164	155	169	159	155	164	172	156	166	160	162	162	5.66							162	157	169	173	150	150	142	157.57	11.15							147	171	158	163	167	171	142	149	160	158.67	10.62
25.6167	1537	164	159	165	160	158	163	171	156	166	160	161	162.09	4.25							161	158	169	172	149	153	141	157.57	10.95							147	170	159	163	168	171	142	149	160	158.78	10.58
25.6333	1538	164	158	166	160	157	163	172	156	166	159	161	162	4.77							161	158	168	171	151	154	139	157.43	10.81							147	169	159	163	168	170	142	148	159	158.33	10.42
25.65	1539	164	157	169	159	154	163	173	155	165	160	161	161.82	5.79							160	156	166	171	151	155	139	156.86	10.42							147	169	160	162	168	170	142	148	158	158.22	10.38
25.6667	1540	164	159	166	160	156	162	172	156	165	160	160	161.82	4.71							160	157	166	171	153	157	140	157.71	9.89							147	168	160	162	168	170	142	149	158	158.22	10.13
25.6833	1541	163	160	166	160	160	161	174	155	165	159	159	162	5							160	155	162	170	153	157	139	156.57	9.54							147	168	161	162	168	171	142	150	158	158.56	10.2
25.7	1542	164	157	169	160	156	162	173	154	165	158	160	161.64	5.75							159	156	165	171	153	157	139	157.14	10.04							147	167	161	162	168	171	143	150	157	158.44	9.9
25.7167	1543	166	159	167	158	155	162	172	154	163	159	160	161.36	5.37							159	155	163	171	156	158	138	157.14	10.02							146	167	161	161	167	171	144	151	157	158.33	9.6
25.7333	1544	165	162	165	159	161	160	172	154	162	159	159	161.64	4.61							157	155	161	170	155	158	138	156.29	9.59							146	166	161	161	167	171	144	150	156	158	9.62
25.75	1545	164	159	165	160	161	161	172	153	164	157	159	161.36	4.92							158	154	163	171	156	158	138	156.86	10.04							146	165	162	161	167	171	145	150	156	158.11	9.39
25.7667	1546	163	158	164	159	157	161	170	152	164	157	159	160.36	4.78							157	152	159	172	158	158	137	156.14	10.42							146	164	163	161	167	171	146	150	157	158.33	9.17
25.7833	1547	164	161	168	158	159	160	170	154	162	157	158	161	4.77							156	153	160	171	159	158	137	156.29	10.19							146	163	164	161	167	171	147	150	157	158.44	9
25.8	1548	164	158	167	158	160	161	170	153	161	157	158	160.64	4.82							156	152	158	170	160	159	136	155.86	10.33							145	162	165	161	167	171	147	151	158	158.56	9.08
25.8167	1549	163	155	165	157	157	161	169	152	161	155	159	159.45	4.97							156	150	158	169	159	158	136	155.14	10.14							145	161	166	162	167	171	148	152	158	158.89	8.92
25.8333	1550	164	159	168	157	159	160	171	153	161	154	159	160.45	5.45							155	149	159	168	160	159	137	155.29	9.88							145	160	167	162	167	171	149	153	158	159.11	8.77
25.85	1551	163	161	169	157	160	160	171	151	161	155	157	160.45	5.79							157	147	154	167	160	160	135	154.29	10.48							145	160	167	163	168	171	149	153	157	159.22	8.96
25.8667	1552	162	155	164	157	155	161	170	151	160	155	157	158.82	5.29							157	149	158	166	162	160	135	155.29	10.36							145	159	166	163	167	172	150	153	157	159.11	8.77
25.8833	1553	160	156	164	158	156	160	170	151	159	155	158	158.82	4.98							156	148	154	166	161	160	135	154.29	10.24							145	160	165	163	167	173	150	153	157	159.22	8.87
25.9	1554	160	162	165	157	159	161	170	151	159	154	158	159.64	5.1							156	148	155	167	162	161	136	155	10.33							144	161	164	163	167	173	150	152	158	159.11	9.09
25.9167	1555	160	159	161	156	155	161	171	151	160	156	157	158.82	5.06							155	149	153	167	161	161	136	154.57	10.13							145	161	163	163	167	173	151	151	157	159	8.83
25.9333	1556	159	155	164	155	154	159	169	151	159	156	156	157.91	5.01							154	147	151	168	162	161	136	154.14	10.73							145	162	162	163	167	173	151	150	157	158.89	8.94
25.95	1557	158	159	166	154	157	160	169	151	158	155	158	158.64	5.1							154	147	149	168	162	161	136	153.86	10.85							145	162	161	163	167	173	152	150	157	158.89	8.8
25.9667	1558	156	163	163	154	153	160	170	150	157	155	158	158.09	5.63							154	146	150	167	162	161	136	153.71	10.69							145	162	160	163	168	173	153	150	157	159	8.8
25.9833	1559	155	158	161	156	155	158	170	151	155	155	156	157.27	4.9							154	144	147	166	162	161	136	152.86	10.96							145	162	160	163	168	173	154	150	157	159.11	8.72
26	1560	155	157	166	155	155	159	169	151	155	155	157	157.64	5.3							155	146	145	166	164	161	136	153.29	11.25							145	162	159	163	168	172	155	151	157	159.11	8.33
26.0167	1561	156	161	163	154	153	159	170	150	158	155	158	157.91	5.45							154	145	143	165	163	163	136	152.71	11.53							145	162	159	162	168	172	156	151	158	159.22	8.2
26.0333	1562	155	161	161	154	153	158	172	150	158	155	157	157.64	5.8							154	145	144	164	165	163	136	153	11.55							146	162	159	161	167	171	155	152	158	159	7.55
26.05	1563	154	158	167	155	151	158	170	151	157	155	155	157.36	6.02							154	143	144	164	167	162	136	152.86	12.03							146	162	158	160	167	171	155	152	158	158.78	7.53
26.0667	1564	153	160	164	154	152	159	169	149	155	155	155	156.82	5.76							153	141	139	165	167	161	136	151.71	13.05							146	162	158	160	167	172	154	153	157	158.78	7.73
26.0833	1565	154	156	160	152	154	159	169	148	156	155	156	156.27	5.31							154	140	141	165	167	163	136	152.29	13.16							146	162	157	159	167	172	154	154	156	158.56	7.68
26.1	1566	154	157	165	153	152	158	170	149	156	154	154	156.55	6.04							153	141	139	166	167	163	136	152.14	13.47							146	162	157	158	168	172	153	154	155	158.33	7.95
26.1167	1567	153	162	163	153	155	159	169	149	156	154	154	157	5.73							153	141	134	165	167	162	135	151	14.27							147	162	157	158	168	172	152	155	154	158.33	7.86
26.1333	1568	151	156	160	153	156	159	169	148	155	154	155	156	5.46							153	141	128	164	167	162	136	150.14	15.27							147	162	157	158	167	172	151	154	153	157.89	7.94
26.15	1569	153	156	162	152	153	157	170	147	154	154	154	155.64	5.99							152	143	117	164	167	164	136	149	18.31							148	162	157	158	167	172	150	154	152	157.78	7.98
26.1667	1570	154	162	161	153	156	158	169	147	156	154	154	156.73	5.75							151	143	117	163	168	163	136	148.71	18.19							148	162	158	158	166	171	149	153	151	157.33	7.91
26.1833	1571	151	159	161	154	161	159	169	147	156	153	154	156.73	5.95							151	142	119	162	167	164	136	148.71	17.51							149	161	157	158	166	170	148	152	150	156.78	7.79
26.2	1572	150	156	164	153	157	157	169	145	154	153	153	155.55	6.49							151	139	119	161	167	164	136	148.14	17.61							149	161	157	158	165	170	148	152	150	156.67	7.65
26.2167	1573	151	160	161	151	157	158	169	145	154	153	152	155.55	6.42							151	139	117	160	166	165	136	147.71	18.03							149	160	158	158	164	169	147	151	149	156.11	7.59
26.2333	1574	151	158	165	152	164	157	169	145	155	154	153	156.64	7							151	137	119	161	166	163	136	147.57	17.47							149	159	158	159	163	168	147	151	149	155.89	7.24
26.25	1575	150	157	164	153	164	156	170	142	155	152	154	156.09	7.66							151	137	120	162	166	163	136	147.86	17.33							149	158	158	158	162	167	146	151	149	155.33	6.96
26.2667	1576	148	160	161	152	161	157	169	143	153	153	153	155.45	7.13							151	136	122	161	166	163	135	147.71	16.91							149	157	158	158	161	167	147	151	149	155.22	6.65
26.2833	1577	148	157	164	151	165	156	171	143	152	150	153	155.45	8.29							151	134	120	162	166	162	135	147.14	17.65							149	157	159	158	161	166	148	152	149	155.44	6.27
26.3	1578	149	155	165	151	161	155	170	141	153	149	154	154.82	8.06							150	133	121	163	165	162	135	147	17.46							148	157	159	158	161	166	148	153	148	155.33	6.48
26.3167	1579	148	160	161	152	163	156	171	141	155	149	155	155.55	8.18							150	131	124	162	165	163	135	147.14	17.04							149	157	159	158	161	166	149	153	148	155.56	6.21
26.3333	1580	149	160	162	151	165	154	171	143	155	149	153	155.64	8.14							149	132	124	161	164	162	135	146.71	16.39							148	158	160	158	162	165	150	152	149	155.78	6.18
26.35	1581	148	156	165	148	172	155	172	142	153	147	153	155.55	10.07							149	133	124	162	165	161	135	147	16.42							148	158	160	159	163	165	151	152	149	156.11	6.25
26.3667	1582	148	158	162	150	171	153	172	141	153	147	153	155.27	9.74							150	132	123	161	164	161	135	146.57	16.5							148	158	160	159	164	165	151	151	150	156.22	6.36
26.3833	1583	150	162	161	151	169	153	172	142	154	148	153	155.91	9.1							148	129	125	162	164	160	135	146.14	16.49							148	159	161	159	164	166	151	150	150	156.44	6.77
26.4	1584	150	158	163	150	172	152	171	143	154	147	152	155.64	9.44							149	129	125	162	164	159	135	146.14	16.38							148	159	162	160	165	166	151	150	151	156.89	6.94
26.4167	1585	150	155	157	148	170	150	171	142	152	146	153	154	9.14							148	129	128	161	164	159	135	146.29	15.57							147	159	163	160	166	166	151	150	151	157	7.35
26.4333	1586	149	160	158	149	170	151	171	142	152	147	151	154.55	9.27							148	131	130	160	162	159	135	146.43	14.29							147	159	164	160	166	166	150	150	151	157	7.57
26.45	1587	149	160	163	151	172	150	170	143	154	147	151	155.45	9.5							148	130	130	159	163	158	134	146	14.5							148	159	164	160	166	167	149	150	151	157.11	7.69
26.4667	1588	149	156	159	149	171	151	170	141	154	146	150	154.18	9.39							147	132	131	160	161	158	134	146.14	13.73							148	159	165	159	166	167	149	151	152	157.33	7.57
26.4833	1589	149	160	155	147	174	149	169	143	151	145	148	153.64	10.03							147	133	133	160	162	158	134	146.71	13.39							147	160	165	159	165	167	149	151	152	157.22	7.63
26.5	1590	148	163	159	148	175	150	169	142	151	146	148	154.45	10.54							146	132	134	161	160	158	134	146.43	13.21							147	161	165	159	165	167	149	151	152	157.33	7.68
26.5167	1591	149	156	160	149	174	150	169	144	152	146	149	154.36	9.6							146	135	133	160	161	157	134	146.57	12.74							147	162	165	160	164	167	148	152	152	157.44	7.72
26.5333	1592	149	156	156	147	176	149	168	144	152	146	146	153.55	10.08							146	136	133	159	160	157	133	146.29	12.41							147	163	165	160	165	167	149	152	152	157.78	7.76
26.55	1593	149	163	158	146	176	149	167	146	152	145	146	154.27	10.37							145	136	134	158	160	157	133	146.14	12.08							147	164	165	160	165	167	149	152	152	157.89	7.85
26.5667	1594	148	161	160	148	175	149	168	146	150	147	146	154.36	10.05							145	134	136	157	158	155	133	145.43	11.24							147	164	165	161	166	167	150	152	152	158.22	7.87
26.5833	1595	149	155	158	148	179	148	167	146	149	147	146	153.82	10.53							146	134	137	158	159	154	133	145.86	11.33							147	164	165	161	167	166	150	152	152	158.22	7.87
26.6	1596	149	158	155	147	176	149	167	149	149	146	144	153.55	9.9							146	135	138	159	158	154	133	146.14	11.04							147	165	165	162	167	167	150	151	151	158.33	8.35
26.6167	1597	149	163	159	146	173	149	166	149	150	145	145	154	9.63							146	135	138	159	157	154	133	146	10.86							147	165	165	162	167	167	151	151	151	158.44	8.23
26.6333	1598	147	157	161	146	175	147	167	150	151	146	146	153.91	9.91							146	138	135	160	158	153	133	146.14	11.13							147	165	165	163	167	167	150	151	151	158.44	8.41
26.65	1599	147	156	155	146	176	147	165	153	150	147	145	153.36	9.56							145	140	134	159	157	153	133	145.86	10.71							147	165	164	164	166	167	150	152	151	158.44	8.17
26.6667	1600	147	162	154	146	175	148	166	153	149	146	146	153.82	9.76							144	141	134	160	158	153	133	146.14	11.04							147	165	164	164	165	167	150	152	151	158.33	8.06
26.6833	1601	146	161	158	146	176	147	165	154	150	144	147	154	10.06							143	141	136	161	157	153	133	146.29	10.78							147	165	163	164	165	167	149	153	152	158.33	7.92
26.7	1602	144	155	159	147	179	147	165	156	150	145	146	153.91	10.65							141	142	138	160	157	151	133	146	10.13							147	165	163	164	164	168	149	153	152	158.33	7.97
26.7167	1603	144	159	154	149	175	147	165	157	148	145	145	153.45	9.82							142	145	138	161	156	151	133	146.57	9.98							147	165	163	164	164	168	148	152	152	158.11	8.21
26.7333	1604	145	163	156	148	176	147	165	157	147	144	145	153.91	10.46							141	146	138	162	157	150	133	146.71	10.39							147	165	163	163	164	169	148	152	152	158.11	8.28
26.75	1605	144	157	161	147	179	147	165	159	147	145	145	154.18	11.12							142	148	140	162	157	149	133	147.29	10							147	165	162	163	164	170	147	152	151	157.89	8.64
26.7667	1606	142	159	155	148	173	147	163	160	147	145	144	153	9.76							142	149	142	162	158	148	132	147.57	10.2							147	166	162	163	163	171	147	151	151	157.89	8.94
26.7833	1607	143	162	155	149	181	146	163	160	147	144	145	154.09	11.62							143	149	143	163	156	148	132	147.71	9.96							147	166	163	162	163	172	146	151	150	157.78	9.38
26.8	1608	143	156	160	147	178	147	163	163	146	144	143	153.64	11.32							146	151	143	163	156	147	132	148.29	9.86							147	167	163	162	164	173	145	151	150	158	9.91
26.8167	1609	142	153	154	144	180	146	162	163	147	144	144	152.64	11.66							146	152	143	164	155	147	132	148.43	10.05							147	167	164	161	165	174	145	151	150	158.22	10.21
26.8333	1610	143	159	155	145	180	145	163	163	147	144	144	153.45	11.8							148	154	143	165	156	147	132	149.29	10.48							147	168	164	160	166	175	144	151	151	158.44	10.64
26.85	1611	143	163	160	145	175	146	162	164	146	144	144	153.82	11.19							149	154	142	166	154	147	132	149.14	10.65							147	169	165	160	167	175	144	151	152	158.89	10.83
26.8667	1612	142	158	155	144	180	145	163	164	145	144	144	153.09	12.13							150	156	143	165	154	146	132	149.43	10.52							148	170	165	160	168	176	144	151	152	159.33	11.1
26.8833	1613	141	160	157	145	182	144	162	164	147	143	145	153.64	12.62							153	156	145	166	152	146	131	149.86	10.85							148	171	166	160	169	177	144	151	152	159.78	11.57
26.9	1614	143	156	156	143	176	144	161	167	147	144	145	152.91	11.26							154	156	144	167	152	146	131	150	11.24							148	171	166	160	170	178	144	151	152	160	11.86
26.9167	1615	143	158	154	145	179	143	162	167	146	142	143	152.91	12.3							158	158	146	167	151	146	131	151	11.58							148	171	167	161	170	178	144	151	152	160.22	11.94
26.9333	1616	142	156	158	144	186	143	160	167	145	143	144	153.45	13.83							159	160	147	168	151	145	131	151.57	12.14							148	171	167	161	170	179	144	151	151	160.22	12.21
26.95	1617	142	153	154	142	178	143	160	170	144	142	145	152.09	12.5							160	160	146	168	149	145	131	151.29	12.35							148	171	168	161	170	180	144	151	150	160.33	12.58
26.9667	1618	143	159	152	143	174	143	161	171	141	141	145	152.09	12.28							161	159	145	169	150	144	131	151.29	12.74							148	171	168	161	169	181	145	152	149	160.44	12.55
26.9833	1619	143	158	157	145	178	142	160	170	143	141	144	152.82	12.7							161	158	147	170	149	143	131	151.29	12.87							148	171	168	161	168	182	145	153	148	160.44	12.72
27	1620	142	154	153	145	184	143	160	172	143	141	145	152.91	14.02							163	160	148	170	150	143	131	152.14	13.23							148	171	169	161	168	182	145	154	147	160.56	12.86
27.0167	1621	142	156	151	143	176	142	161	173	142	140	144	151.82	13.05							163	160	151	169	148	143	130	152	13.27							148	171	169	161	168	183	145	155	147	160.78	13.01
27.0333	1622	143	154	158	146	176	143	159	172	142	140	145	152.55	12.46							163	160	152	169	148	141	130	151.86	13.51							148	170	168	161	168	183	146	156	147	160.78	12.64
27.05	1623	143	152	154	147	182	142	159	174	142	142	145	152.91	13.72							164	160	153	170	147	140	130	152	14.06							149	170	168	162	168	183	147	157	147	161.22	12.33
27.0667	1624	142	156	152	147	178	142	160	174	140	143	145	152.64	13.17							164	162	152	170	147	140	130	152.14	14.26							149	169	168	162	167	182	147	158	147	161	11.92
27.0833	1625	142	156	157	148	175	143	159	174	143	145	145	153.36	12.08							164	160	154	171	148	140	130	152.43	14.23							149	168	167	163	167	181	148	158	147	160.89	11.42
27.1	1626	142	152	157	151	180	142	159	176	144	146	146	154.09	13.13							165	159	156	172	147	138	130	152.43	14.93							149	168	167	163	167	180	148	159	147	160.89	11.17
27.1167	1627	143	156	153	151	177	141	159	175	144	146	145	153.64	12.42							164	159	158	171	147	137	130	152.29	14.85							150	167	166	163	168	179	149	160	148	161.11	10.45
27.1333	1628	141	156	156	151	177	141	159	174	144	146	145	153.64	12.46							165	158	160	172	147	137	130	152.71	15.27							150	166	165	164	168	179	149	161	148	161.11	10.35
27.15	1629	140	151	155	153	181	140	159	175	147	147	147	154.09	13.21							165	157	162	173	147	136	129	152.71	16.03							150	167	165	163	167	179	149	162	148	161.11	10.31
27.1667	1630	141	153	152	158	177	138	160	174	149	147	146	154.09	12.45							165	155	164	172	146	137	129	152.57	15.86							150	167	164	162	167	178	149	163	149	161	9.9
27.1833	1631	142	154	159	158	180	139	159	175	157	147	145	155.91	12.85							166	156	164	173	145	137	129	152.86	16.3							149	168	163	162	167	177	149	163	149	160.78	9.88
27.2	1632	140	152	157	158	179	137	158	175	160	147	146	155.36	13.13							165	158	167	174	144	136	129	153.29	17.09							148	168	163	161	168	176	148	164	150	160.67	9.96
27.2167	1633	139	155	152	160	175	139	158	175	160	146	146	155	12.42							166	158	167	175	144	135	128	153.29	17.81							148	168	162	161	169	175	148	165	151	160.78	9.77
27.2333	1634	141	152	155	160	179	138	158	176	159	143	146	155.18	13.36							165	157	169	176	143	136	128	153.43	18.06							147	169	162	161	169	174	148	165	152	160.78	9.74
27.25	1635	141	151	156	161	175	139	156	176	162	143	147	155.18	12.66							166	158	170	176	144	137	128	154.14	18.1							148	169	162	161	170	173	147	165	153	160.89	9.58
27.2667	1636	141	152	151	162	173	140	157	175	165	141	146	154.82	12.65							166	158	172	177	143	138	128	154.57	18.55							148	170	163	161	169	172	148	165	153	161	9.27
27.2833	1637	140	147	154	162	178	140	155	175	167	140	145	154.82	14.01							165	159	172	176	143	140	128	154.71	18							149	170	163	161	169	171	148	164	154	161	8.8
27.3	1638	141	149	159	161	175	141	156	177	168	140	145	155.64	13.62							166	160	172	177	142	141	128	155.14	18.32							149	171	162	161	169	171	149	163	154	161	8.7
27.3167	1639	141	150	152	163	173	142	154	176	168	140	145	154.91	13.13							166	160	172	178	142	141	128	155.29	18.52							149	172	162	161	169	171	150	162	153	161	8.77
27.3333	1640	140	145	158	164	176	143	155	175	169	140	143	155.27	14.01							166	160	170	179	141	143	128	155.29	18.33							149	172	162	160	169	171	151	161	153	160.89	8.62
27.35	1641	140	150	162	162	172	144	156	176	170	140	143	155.91	13.36							168	161	170	178	141	143	128	155.57	18.37							149	172	162	160	170	171	152	161	152	161	8.73
27.3667	1642	142	149	156	162	175	145	154	176	169	140	144	155.64	13.17							166	161	172	177	140	145	128	155.57	18.17							149	173	162	160	170	171	152	160	151	160.89	9.03
27.3833	1643	142	146	160	163	175	147	155	175	170	139	142	155.82	13.59							168	160	172	176	140	147	128	155.86	17.97							149	174	162	159	170	172	152	159	151	160.89	9.39
27.4	1644	140	149	163	163	174	147	153	177	169	139	142	156	13.83							168	158	172	176	140	147	128	155.57	17.91							149	174	162	159	171	172	151	159	150	160.78	9.77
27.4167	1645	139	148	158	162	177	148	153	177	168	140	143	155.73	13.84							167	158	172	177	140	149	128	155.86	17.85							150	174	162	159	172	173	151	159	149	161	10.05
27.4333	1646	140	147	162	163	169	148	154	177	169	140	141	155.45	13.22							169	157	173	177	140	150	128	156.29	18.14							150	174	161	159	171	173	150	158	148	160.44	10.21
27.45	1647	140	149	164	162	172	148	153	178	170	140	141	156.09	13.77							167	157	174	178	140	151	127	156.29	18.49							150	175	160	159	171	173	150	158	148	160.44	10.38
27.4667	1648	139	147	159	162	175	150	152	178	169	140	141	155.64	14							168	159	174	177	140	152	127	156.71	18.38							150	175	160	159	171	173	149	158	148	160.33	10.51
27.4833	1649	139	145	163	164	168	150	154	178	168	140	140	155.36	13.57							169	160	174	176	140	152	128	157	18.06							150	175	160	159	170	172	148	159	149	160.22	10.22
27.5	1650	140	151	164	162	172	152	153	177	168	140	140	156.27	13.26							168	160	175	177	140	151	127	156.86	18.61							150	175	160	159	170	172	147	159	150	160.22	10.24
27.5167	1651	140	152	159	161	170	154	153	178	168	140	140	155.91	12.86							170	159	174	178	140	152	127	157.14	18.78							150	175	160	160	170	172	146	159	150	160.22	10.4
27.5333	1652	139	145	167	162	168	153	152	178	167	141	139	155.55	13.61							169	157	172	177	140	152	127	156.29	18.16							149	175	160	160	170	171	145	159	150	159.89	10.56
27.55	1653	140	150	164	162	171	155	152	177	167	140	138	156	13.33							167	156	172	178	140	153	127	156.14	18.11							149	174	160	160	169	171	144	159	151	159.67	10.34
27.5667	1654	140	148	162	162	167	155	152	177	170	142	139	155.82	12.85							168	156	174	179	140	153	127	156.71	18.71							149	174	161	161	170	171	143	159	150	159.78	10.78
27.5833	1655	140	141	170	164	167	154	151	178	172	142	137	156	14.79							167	156	174	180	140	154	127	156.86	18.78							149	173	161	160	170	171	143	159	150	159.56	10.61
27.6	1656	140	147	165	165	170	156	151	176	171	143	136	156.36	13.83							167	154	173	180	140	154	127	156.43	18.66							149	173	161	160	170	171	143	159	149	159.44	10.73
27.6167	1657	140	147	164	164	164	156	151	176	169	143	136	155.45	13							167	155	171	181	140	154	127	156.43	18.58							148	173	161	160	171	171	143	159	149	159.44	10.98
27.6333	1658	139	139	169	164	166	155	150	177	170	143	136	155.27	14.66							166	156	170	180	140	154	127	156.14	18.13							148	172	161	161	172	171	144	159	149	159.67	10.79
27.65	1659	138	142	163	163	164	157	150	176	171	143	135	154.73	13.91							167	156	173	179	140	154	127	156.57	18.43							148	172	160	161	172	171	144	159	149	159.56	10.78
27.6667	1660	139	145	163	164	160	156	151	177	169	142	135	154.64	13.38							165	154	173	178	140	154	127	155.86	18.07							148	171	159	161	171	171	145	159	149	159.33	10.32
27.6833	1661	138	139	167	164	156	156	149	178	171	142	135	154.09	14.67							164	152	174	177	140	155	127	155.57	17.99							148	171	159	161	170	171	145	159	149	159.22	10.18
27.7	1662	136	142	164	164	156	158	151	177	173	143	134	154.36	14.51							164	154	172	178	140	155	127	155.71	17.82							148	171	158	161	169	170	146	159	149	159	9.75
27.7167	1663	137	141	164	165	156	158	151	179	173	144	135	154.82	14.65							164	154	172	179	140	155	127	155.86	18.03							147	170	158	161	168	170	146	159	148	158.56	9.75
27.7333	1664	138	138	166	165	156	159	153	178	172	145	135	155	14.62							164	154	173	178	140	155	127	155.86	17.98							147	170	159	161	168	171	147	159	149	159	9.6
27.75	1665	141	142	162	164	157	158	153	178	173	145	136	155.36	13.51							164	154	172	179	140	155	127	155.86	18.03							147	170	159	161	168	171	147	159	149	159	9.6
27.7667	1666	145	139	165	166	153	160	153	178	173	145	136	155.73	13.85							163	152	170	178	140	155	127	155	17.49							148	169	159	161	169	170	147	159	149	159	9.29
27.7833	1667	146	138	167	166	156	159	155	179	174	145	139	156.73	13.83							162	153	169	178	140	156	127	155	17.26							148	169	159	162	170	171	146	159	149	159.22	9.77
27.8	1668	148	142	162	164	153	159	155	179	171	147	141	156.45	11.99							162	153	169	179	140	156	127	155.14	17.49							148	169	158	162	171	171	146	159	149	159.22	9.92
27.8167	1669	153	137	164	164	151	162	155	179	173	147	141	156.91	12.94							162	152	169	179	141	156	127	155.14	17.37							149	169	158	162	172	171	146	159	149	159.44	9.94
27.8333	1670	155	135	165	165	153	162	157	180	174	149	144	158.09	13.02							159	150	171	180	141	156	127	154.86	17.81							149	169	159	161	172	171	146	160	149	159.56	9.9
27.85	1671	157	139	165	165	147	162	157	180	173	150	146	158.27	12.31							160	149	172	179	141	156	127	154.86	17.83							149	170	160	161	173	171	146	160	149	159.89	10.18
27.8667	1672	159	135	169	166	149	163	158	180	171	151	145	158.73	12.99							159	147	170	178	141	157	127	154.14	17.38							150	170	159	161	173	171	146	161	149	160	10.06
27.8833	1673	160	131	166	168	156	164	159	181	172	152	146	159.55	13.48							159	148	169	177	140	157	127	153.86	17.07							150	170	159	160	174	171	146	161	149	160	10.22
27.9	1674	161	136	169	169	146	164	158	181	173	152	149	159.82	13.23							159	148	171	176	140	158	127	154.14	17.2							149	170	159	160	173	171	146	161	150	159.89	10.06
27.9167	1675	164	132	168	168	146	163	159	180	175	153	149	159.73	13.89							158	146	171	176	140	159	127	153.86	17.33							150	171	159	159	172	171	146	161	150	159.89	9.91
27.9333	1676	164	129	167	170	154	165	160	180	174	154	149	160.55	13.92							161	146	169	177	140	159	127	154.14	17.4							150	171	160	159	171	170	146	161	151	159.89	9.49
27.95	1677	164	135	168	170	148	166	160	179	173	154	151	160.73	12.75							158	146	169	178	140	159	127	153.86	17.47							150	171	160	158	170	170	145	160	151	159.44	9.54
27.9667	1678	164	131	165	169	152	165	161	180	175	154	151	160.64	13.38							159	147	169	177	140	159	127	154	17.21							150	170	160	158	169	170	145	161	152	159.44	9.17
27.9833	1679	163	131	169	169	147	165	162	180	176	156	152	160.91	13.92							157	149	167	178	140	160	127	154	17.03							150	169	161	158	169	169	144	161	152	159.22	9.11
28	1680	164	137	167	169	145	165	161	179	175	157	153	161.09	12.48							157	149	167	179	140	161	128	154.43	17.07							151	169	160	158	169	169	144	161	152	159.22	8.97
28.0167	1681	165	131	166	169	148	164	162	178	175	159	153	160.91	13.18							156	147	169	178	140	161	128	154.14	17.2							151	168	160	158	170	168	143	162	152	159.11	9.1
28.0333	1682	164	131	167	171	141	163	162	177	176	160	153	160.45	14.12							155	145	170	177	140	161	128	153.71	17.26							152	167	160	158	170	168	143	163	152	159.22	8.93
28.05	1683	164	137	168	170	146	165	162	178	177	160	154	161.91	12.42							154	145	169	176	139	162	127	153.14	17.33							152	166	160	159	171	168	142	163	152	159.22	9.2
28.0667	1684	167	132	167	170	144	165	162	177	178	160	153	161.36	13.82							153	147	167	175	139	162	127	152.86	16.68							152	165	160	159	171	168	142	164	152	159.22	9.18
28.0833	1685	166	131	168	170	139	164	162	178	177	162	153	160.91	14.69							153	149	167	176	139	163	127	153.43	16.89							153	165	160	159	170	168	141	164	153	159.22	9.08
28.1	1686	168	138	168	170	148	165	163	178	177	163	154	162.91	12.06							152	149	168	177	139	162	127	153.43	17.17							153	164	160	159	170	168	141	164	153	159.11	9.01
28.1167	1687	168	129	167	170	142	165	164	176	177	164	154	161.45	14.54							152	148	168	176	139	162	127	153.14	16.99							153	164	160	159	170	168	141	164	154	159.22	8.93
28.1333	1688	167	128	165	170	144	165	163	177	179	165	153	161.45	14.79							150	149	167	177	139	163	127	153.14	17.17							153	164	159	159	169	168	140	163	153	158.67	9.04
28.15	1689	167	137	168	170	146	167	163	177	177	166	153	162.82	12.54							150	152	168	178	139	163	127	153.86	17.45							154	164	159	159	170	169	140	163	152	158.89	9.33
28.1667	1690	167	129	166	169	134	165	163	176	176	167	154	160.55	15.59							150	153	166	177	139	164	127	153.71	17.05							154	165	158	159	170	169	140	163	152	158.89	9.41
28.1833	1691	167	127	171	169	137	165	164	176	176	168	153	161.18	15.87							150	153	168	176	138	164	127	153.71	17.23							154	165	157	160	170	170	140	163	153	159.11	9.49
28.2	1692	166	137	167	170	141	163	165	175	177	168	154	162.09	12.94							149	153	167	175	138	165	128	153.57	16.77							154	165	156	160	170	170	139	163	153	158.89	9.78
28.2167	1693	167	128	167	170	133	163	166	175	177	169	155	160.91	16.15							149	155	165	174	138	165	127	153.29	16.58							153	165	156	161	169	171	139	163	154	159	9.81
28.2333	1694	167	127	171	170	136	162	166	174	175	169	154	161	15.82							150	154	166	175	138	165	127	153.57	16.86							152	165	156	161	168	172	140	164	154	159.11	9.74
28.25	1695	167	136	167	170	140	163	168	176	177	169	154	162.45	13.57							150	155	165	175	138	165	126	153.43	17.02							152	165	157	162	167	172	140	164	154	159.22	9.63
28.2667	1696	166	127	166	168	132	161	169	175	178	169	156	160.64	16.53							153	155	163	176	138	165	126	153.71	16.97							151	165	157	163	166	172	140	164	154	159.11	9.68
28.2833	1697	167	124	171	168	138	161	170	175	177	169	155	161.36	16.48							153	156	163	177	138	165	126	154	17.2							151	165	158	163	165	172	140	164	154	159.11	9.57
28.3	1698	167	130	167	168	135	160	170	176	175	170	155	161.18	15.42							153	157	163	177	138	165	126	154.14	17.23							151	165	158	164	164	172	140	164	153	159	9.63
28.3167	1699	167	126	167	167	138	162	170	174	177	170	156	161.27	15.73							154	158	165	178	138	164	125	154.57	17.83							150	164	159	164	164	172	140	164	153	158.89	9.66
28.3333	1700	166	127	169	167	146	160	172	175	177	169	156	162.18	14.68							151	158	166	177	138	162	125	153.86	17.6							150	164	159	164	164	172	140	164	153	158.89	9.66
28.35	1701	168	127	166	168	136	159	171	174	175	169	157	160.91	15.66							153	156	166	176	138	162	125	153.71	17.29							150	163	159	164	165	172	139	163	153	158.67	9.86
28.3667	1702	167	121	171	167	142	159	171	174	176	169	158	161.36	16.44							154	155	164	175	138	162	125	153.29	16.83							149	163	160	164	166	171	139	162	153	158.56	9.86
28.3833	1703	167	121	165	166	143	157	172	174	176	168	158	160.64	16.09							154	153	163	174	138	160	124	152.29	16.6							149	163	159	164	167	170	139	161	153	158.33	9.76
28.4	1704	168	129	169	167	148	158	172	174	174	169	158	162.36	13.65							157	152	164	173	138	159	124	152.43	16.52							149	162	159	164	168	170	139	162	152	158.33	9.94
28.4167	1705	167	129	169	166	153	157	174	174	175	169	159	162.91	13.38							156	152	165	173	138	159	124	152.43	16.6							149	163	159	163	168	170	139	163	151	158.33	10.06
28.4333	1706	169	135	168	165	142	156	173	172	176	169	158	162.09	13.19							159	152	167	174	138	160	123	153.29	17.55							149	163	158	163	169	169	140	162	150	158.11	9.85
28.45	1707	169	144	172	166	156	156	173	173	174	169	158	164.55	9.7							160	151	167	175	138	159	123	153.29	17.76							150	163	157	162	168	169	140	162	149	157.78	9.67
28.4667	1708	168	141	168	165	154	155	174	173	175	168	160	163.73	10.37							161	150	166	174	138	159	123	153	17.53							150	163	156	162	167	168	140	162	149	157.44	9.41
28.4833	1709	169	149	172	163	156	156	173	172	177	169	160	165.09	8.86							161	149	165	173	138	158	123	152.43	17.18							150	163	155	162	167	167	140	162	150	157.33	9.19
28.5	1710	170	150	169	164	153	155	174	173	177	169	159	164.82	9.23							162	149	165	172	138	156	123	152.14	16.98							150	163	154	162	166	166	141	162	150	157.11	8.74
28.5167	1711	171	149	169	165	152	154	174	172	176	169	160	164.64	9.43							164	149	166	172	138	157	123	152.71	17.36							150	162	154	162	166	165	142	162	150	157	8.31
28.5333	1712	171	151	171	163	152	155	173	171	176	169	161	164.82	8.91							162	148	168	173	138	156	122	152.43	17.91							149	161	155	162	166	164	143	162	150	156.89	7.98
28.55	1713	172	147	170	162	155	153	174	172	177	169	161	164.73	9.78							163	145	170	173	137	155	122	152.14	18.57							149	160	155	162	166	164	143	162	150	156.78	7.92
28.5667	1714	172	151	168	164	156	154	173	171	175	168	162	164.91	8.22							162	145	169	174	137	155	122	152	18.51							150	160	155	162	167	165	143	163	149	157.11	8.27
28.5833	1715	171	149	171	162	149	154	172	171	175	169	161	164	9.59							164	145	167	173	137	155	121	151.71	18.5							150	159	155	163	167	166	143	163	148	157.11	8.57
28.6	1716	171	149	167	161	159	152	173	171	176	169	162	164.55	8.72							162	144	165	172	137	153	121	150.57	17.82							150	158	155	163	168	166	143	164	147	157.11	8.92
28.6167	1717	173	151	170	162	151	155	171	170	177	169	161	164.55	9.08							165	144	164	171	137	153	121	150.71	17.86							150	157	155	164	169	167	143	165	147	157.44	9.38
28.6333	1718	173	151	168	161	149	154	172	170	176	168	161	163.91	9.32							164	144	166	171	137	153	121	150.86	17.99							150	156	156	164	169	167	143	165	148	157.56	9.23
28.65	1719	174	156	167	159	156	153	172	169	176	168	162	164.73	7.94							165	143	167	172	137	151	121	150.86	18.5							150	155	157	164	169	167	143	166	148	157.67	9.35
28.6667	1720	174	153	171	160	146	153	173	169	176	168	159	163.82	10.11							164	142	169	172	137	151	121	150.86	18.76							150	154	158	164	169	168	143	166	149	157.89	9.4
28.6833	1721	173	158	168	160	147	152	172	168	176	168	159	163.73	9.2							165	141	168	173	137	151	121	150.86	18.99							149	153	158	164	169	168	143	166	150	157.78	9.46
28.7	1722	174	156	174	158	150	152	173	168	174	168	160	164.27	9.32							165	142	169	173	137	150	121	151	19.07							149	152	158	164	169	168	143	166	150	157.67	9.53
28.7167	1723	174	153	168	159	137	151	173	167	173	168	159	162	11.52							167	143	168	172	137	150	121	151.14	18.92							149	151	158	163	169	168	143	165	150	157.33	9.42
28.7333	1724	173	159	169	160	147	151	173	167	173	167	158	163.36	9.04							166	143	167	171	137	150	121	150.71	18.45							149	151	158	162	169	169	142	164	150	157.11	9.6
28.75	1725	172	155	169	158	145	150	174	168	172	167	159	162.64	9.78							167	142	167	172	137	148	121	150.57	18.88							149	151	157	161	170	169	141	164	150	156.89	9.89
28.7667	1726	173	156	167	157	145	149	175	167	170	167	160	162.36	9.75							166	143	169	173	137	147	121	150.86	19.19							150	151	156	160	170	169	140	163	150	156.56	9.88
28.7833	1727	172	159	165	159	141	150	174	167	171	167	158	162.09	10.01							167	145	168	173	136	147	121	151	19.17							150	151	156	160	170	170	140	162	150	156.56	9.96
28.8	1728	172	152	169	158	144	149	175	167	172	166	158	162	10.41							166	143	166	174	136	146	121	150.29	19.1							150	152	156	159	170	170	139	161	150	156.33	10.01
28.8167	1729	173	156	165	156	143	150	176	167	170	166	158	161.82	10.12							167	142	166	174	136	145	121	150.14	19.35							149	152	156	160	170	171	139	160	150	156.33	10.26
28.8333	1730	173	158	167	159	140	148	177	166	170	166	157	161.91	10.94							166	144	165	173	136	146	121	150.14	18.7							149	152	157	160	169	171	139	159	150	156.22	10.06
28.85	1731	171	155	165	159	148	148	177	165	172	166	156	162	9.62							168	144	164	172	135	145	120	149.71	19.1							148	152	157	161	168	171	139	158	150	156	10.02
28.8667	1732	173	163	164	156	140	146	178	166	172	165	156	161.73	11.48							166	142	162	172	135	142	120	148.43	18.8							148	152	158	161	167	171	139	157	150	155.89	9.88
28.8833	1733	172	163	165	156	141	146	179	164	171	164	157	161.64	11.16							166	139	162	171	136	142	120	148	18.68							147	152	157	162	166	171	139	156	151	155.67	9.82
28.9	1734	173	164	165	154	149	145	179	165	170	164	155	162.09	10.35							165	139	162	171	136	142	120	147.86	18.52							147	152	157	162	165	171	140	155	151	155.56	9.49
28.9167	1735	174	164	165	154	140	146	181	164	170	164	156	161.64	11.95							165	140	162	170	136	142	121	148	17.99							147	152	156	163	165	172	140	154	152	155.67	9.73
28.9333	1736	173	169	162	155	152	145	181	164	169	164	157	162.82	10.22							162	141	164	169	136	143	121	148	17.51							147	151	156	163	164	172	141	153	153	155.56	9.46
28.95	1737	174	164	165	153	148	145	181	163	166	163	156	161.64	10.66							164	141	166	168	136	143	121	148.43	17.92							147	151	156	163	164	172	141	152	153	155.44	9.5
28.9667	1738	175	162	160	154	142	145	182	163	166	163	155	160.64	11.72							162	141	165	169	136	144	121	148.29	17.62							147	151	156	163	164	172	142	151	154	155.56	9.34
28.9833	1739	174	169	164	155	154	144	181	162	166	163	156	162.55	10.22							163	139	163	170	136	146	121	148.29	17.75							147	151	157	162	165	172	142	151	155	155.78	9.36
29	1740	174	166	159	152	145	144	182	163	165	162	159	161	11.36							161	138	161	169	136	147	120	147.43	17.35							147	151	157	162	165	172	143	150	155	155.78	9.26
29.0167	1741	175	167	162	152	148	143	182	161	165	162	156	161.18	11.36							161	136	161	168	136	149	120	147.29	17.36							147	151	157	161	165	172	144	151	155	155.89	8.94
29.0333	1742	175	170	163	153	149	144	182	162	166	163	157	162.18	11.18							159	135	160	167	136	149	120	146.57	16.88							148	151	157	160	166	171	145	151	156	156.11	8.49
29.05	1743	175	167	158	149	142	144	182	162	166	163	159	160.64	12.28							160	135	158	168	135	151	120	146.71	17.14							148	151	157	160	166	171	146	151	156	156.22	8.33
29.0667	1744	175	171	162	149	151	143	183	161	164	163	157	161.73	11.71							158	136	157	169	135	151	121	146.71	16.64							148	152	158	159	166	171	146	151	156	156.33	8.23
29.0833	1745	175	165	158	151	143	143	182	161	165	163	156	160.18	12.03							159	138	157	168	135	151	121	147	16.34							149	152	158	159	167	170	147	152	156	156.67	7.81
29.1	1746	176	165	160	148	171	143	182	160	166	163	155	162.64	11.46							157	140	158	169	135	153	121	147.57	16.37							149	152	158	158	167	170	148	152	156	156.67	7.63
29.1167	1747	177	171	157	148	157	143	182	160	165	162	154	161.45	11.78							157	142	160	170	136	154	121	148.57	16.59							149	152	159	159	167	169	149	152	156	156.89	7.34
29.1333	1748	176	164	158	151	145	143	182	161	164	163	155	160.18	11.86							156	143	160	171	136	155	120	148.71	17.01							149	152	160	160	166	169	150	152	156	157.11	7.13
29.15	1749	176	165	161	147	148	143	183	161	164	163	156	160.64	12.04							155	141	160	170	136	155	120	148.14	16.85							149	152	161	159	166	169	151	152	156	157.22	7.03
29.1667	1750	177	170	157	145	145	143	180	162	161	163	153	159.64	12.64							154	139	159	169	136	155	120	147.43	16.6							148	152	162	158	165	169	152	152	155	157	7.02
29.1833	1751	176	164	154	147	146	143	181	161	164	163	152	159.18	12.19							154	137	157	168	136	156	120	146.86	16.44							148	153	162	157	166	169	153	152	154	157.11	7.04
29.2	1752	176	170	158	146	143	142	179	161	165	163	153	159.64	12.7							154	136	156	168	135	156	120	146.43	16.55							148	153	163	156	166	169	154	152	153	157.11	7.15
29.2167	1753	177	169	152	144	146	142	180	161	164	162	152	159	12.98							154	136	157	167	135	156	119	146.29	16.71							149	153	163	155	167	169	154	151	153	157.11	7.29
29.2333	1754	176	166	155	148	142	142	179	160	166	162	153	159	12.44							153	138	159	166	135	157	120	146.86	16.3							149	153	163	155	168	169	155	150	153	157.22	7.53
29.25	1755	174	172	151	148	149	142	180	160	166	162	154	159.82	12.19							153	139	160	165	135	158	120	147.14	16.26							149	153	163	154	169	169	156	150	153	157.33	7.73
29.2667	1756	174	168	149	146	145	142	179	160	164	162	153	158.36	12.36							152	139	158	164	135	158	120	146.57	15.77							149	153	163	154	169	169	156	149	153	157.22	7.85
29.2833	1757	173	174	158	148	143	141	178	160	165	162	151	159.36	12.62							152	139	157	163	135	158	119	146.14	15.75							149	153	163	154	168	168	157	149	153	157.11	7.47
29.3	1758	172	169	150	148	143	141	177	159	164	162	152	157.91	12.02							150	138	157	164	135	158	119	145.86	15.91							149	153	162	154	167	167	157	148	153	156.67	7.16
29.3167	1759	173	169	157	144	139	141	178	160	164	162	153	158.18	12.94							151	137	158	164	135	159	119	146.14	16.29							149	153	162	154	166	166	156	148	152	156.22	6.87
29.3333	1760	172	171	151	144	138	141	176	158	165	162	150	157.09	13.2							150	136	159	165	134	160	119	146.14	16.91							148	153	162	154	165	166	156	149	152	156.11	6.7
29.35	1761	172	166	155	144	138	141	177	157	166	162	151	157.18	12.8							150	136	159	164	134	160	119	146	16.72							149	153	161	155	164	165	155	149	151	155.78	6.16
29.3667	1762	172	171	147	140	138	141	176	155	164	161	152	156.09	13.69							149	138	158	163	135	159	119	145.86	15.94							149	153	161	155	163	164	155	149	151	155.56	5.81
29.3833	1763	170	168	149	140	138	141	177	156	164	162	151	156	13.27							149	138	156	162	135	160	119	145.57	15.67							149	153	160	156	162	164	155	150	150	155.44	5.53
29.4	1764	170	164	151	141	138	141	175	155	165	162	149	155.55	12.59							146	137	155	161	136	159	120	144.86	14.85							149	152	160	157	161	164	155	151	150	155.44	5.36
29.4167	1765	170	169	146	139	138	141	176	155	162	161	149	155.09	13.43							146	136	155	160	136	160	120	144.71	14.93							149	152	159	158	161	164	155	151	150	155.44	5.32
29.4333	1766	168	164	152	141	138	140	174	154	164	160	151	155.09	12.05							146	136	155	159	137	160	120	144.71	14.67							149	152	158	158	160	164	155	151	150	155.22	5.12
29.45	1767	168	168	145	137	138	140	175	154	164	160	149	154.36	13.47							146	136	155	158	137	159	119	144.29	14.63							149	153	157	159	161	164	155	152	150	155.56	5.1
29.4667	1768	169	169	150	140	138	140	174	152	163	158	150	154.82	12.74							145	138	154	159	136	160	119	144.43	14.75							149	153	157	159	161	164	154	152	150	155.44	5.13
29.4833	1769	167	164	145	138	138	140	174	152	163	157	151	153.55	12.48							145	138	154	159	136	158	119	144.14	14.42							150	154	156	159	162	164	154	153	150	155.78	4.97
29.5	1770	168	170	149	134	138	140	175	150	163	157	149	153.91	13.79							145	138	156	160	136	158	119	144.57	14.83							150	153	155	159	163	165	154	154	150	155.89	5.35
29.5167	1771	168	164	150	135	138	140	174	150	161	156	148	153.09	12.73							145	138	156	161	136	160	119	145	15.32							151	153	154	159	164	165	154	154	150	156	5.43
29.5333	1772	166	167	143	133	138	140	174	150	161	156	149	152.45	13.4							145	137	154	161	136	158	120	144.43	14.57							151	152	154	159	164	165	155	155	151	156.22	5.31
29.55	1773	166	167	149	132	137	139	173	149	161	156	147	152.36	13.4							144	135	156	160	136	158	120	144.14	14.81							151	152	153	159	165	165	155	155	151	156.22	5.56
29.5667	1774	167	164	141	132	137	138	173	150	158	156	146	151.09	13.55							144	136	157	159	136	158	121	144.43	14.41							151	152	153	159	165	165	156	156	151	156.44	5.53
29.5833	1775	166	165	147	130	137	138	173	148	159	156	147	151.45	13.56							144	136	159	158	135	158	121	144.43	14.66							151	152	153	159	164	165	156	156	151	156.33	5.34
29.6	1776	165	162	142	130	137	138	172	148	161	156	146	150.64	13.43							144	136	159	158	135	159	121	144.57	14.82							151	152	153	159	164	166	157	156	151	156.56	5.55
29.6167	1777	166	165	145	129	137	138	174	146	160	154	144	150.73	14.14							144	134	159	157	135	158	121	144	14.72							151	152	152	159	164	166	158	155	151	156.44	5.68
29.6333	1778	165	162	143	128	137	138	173	147	159	154	145	150.09	13.69							144	132	157	156	135	158	121	143.29	14.49							150	152	152	159	164	166	159	154	152	156.44	5.79
29.65	1779	163	167	140	129	137	138	173	146	159	153	145	150	14.04							144	132	155	156	135	161	121	143.43	14.75							151	152	152	159	165	166	159	153	152	156.56	5.9
29.6667	1780	163	164	145	129	137	139	172	146	156	152	143	149.64	13.07							144	134	154	157	135	161	121	143.71	14.53							151	152	153	159	165	166	159	153	153	156.78	5.72
29.6833	1781	162	162	140	128	137	139	171	146	156	152	144	148.82	12.96							144	133	154	156	135	160	121	143.29	14.3							151	153	154	159	166	166	159	152	154	157.11	5.75
29.7	1782	159	164	147	129	136	139	172	146	159	152	145	149.82	12.86							143	135	156	155	135	161	121	143.71	14.41							150	153	155	159	166	166	158	151	155	157	5.87
29.7167	1783	161	159	141	129	136	139	171	146	156	152	142	148.36	12.54							143	136	156	154	135	160	122	143.71	13.72							150	153	156	158	167	167	158	150	156	157.22	6.3
29.7333	1784	159	166	143	128	136	139	170	145	154	151	143	148.55	12.86							143	136	155	155	135	159	122	143.57	13.51							150	153	156	157	167	167	157	149	156	156.89	6.43
29.75	1785	160	162	142	128	136	139	170	144	153	149	144	147.91	12.42							143	136	153	156	135	161	122	143.71	13.8							150	153	157	157	167	167	156	148	155	156.67	6.61
29.7667	1786	160	165	137	128	136	139	170	144	154	149	142	147.64	13.23							143	134	152	157	135	159	122	143.14	13.66							150	153	158	156	167	167	155	148	154	156.44	6.69
29.7833	1787	159	162	144	128	136	139	169	143	151	148	143	147.45	12.06							144	132	152	155	135	160	122	142.86	13.79							150	153	157	156	167	167	154	148	153	156.11	6.75
29.8	1788	158	162	137	128	136	139	171	142	151	148	143	146.82	12.75							144	133	154	156	134	158	122	143	13.77							150	154	157	155	167	167	153	148	153	156	6.76
29.8167	1789	159	162	142	128	136	138	171	142	151	147	142	147.09	12.64							144	135	154	157	135	159	122	143.71	13.78							150	154	157	155	167	167	152	148	152	155.78	6.89
29.8333	1790	158	159	136	128	136	138	171	141	147	147	142	145.73	12.52							143	135	154	158	135	158	122	143.57	13.77							150	155	156	155	166	166	151	148	152	155.44	6.52
29.85	1791	157	159	137	128	136	137	171	141	148	146	142	145.64	12.43							143	132	152	157	135	156	122	142.43	13.35							150	155	156	155	165	165	150	148	151	155	6.28
29.8667	1792	158	155	140	128	136	137	170	140	149	147	142	145.64	11.84							143	135	152	156	135	156	122	142.71	12.83							150	155	156	155	164	164	149	148	150	154.56	6.09
29.8833	1793	158	156	129	128	135	137	170	140	148	147	143	144.64	12.9							143	134	154	155	134	153	122	142.14	12.67							150	155	156	155	163	163	148	149	149	154.22	5.8
29.9	1794	157	153	140	128	135	136	169	139	147	147	142	144.82	11.54							143	132	154	154	134	154	122	141.86	12.89							150	154	155	156	162	163	147	149	149	153.89	5.75
29.9167	1795	157	152	134	128	135	136	170	139	148	146	142	144.27	12.08							143	132	151	153	134	153	122	141.14	12.13							150	153	155	157	161	162	146	150	148	153.56	5.64
29.9333	1796	156	150	133	128	135	136	169	138	146	145	143	143.55	11.69							143	130	151	152	134	152	122	140.57	12.08							150	153	155	157	161	162	145	150	149	153.56	5.7
29.95	1797	155	151	137	128	136	136	168	138	144	145	144	143.82	11.03							142	130	152	151	133	152	122	140.29	12.15							149	152	155	158	162	161	144	150	149	153.33	6.08
29.9667	1798	155	148	129	128	136	136	170	137	147	144	143	143	12.12							142	131	152	150	133	150	122	140	11.56							149	153	155	159	163	161	143	151	149	153.67	6.48
[truncated: 2 more columns]

## Sheet: TV
	HIIT														SIT										THR
Time(min)	Sub_1	Sub_2	Sub_3	Sub_4	Sub_5	Sub_6	Sub_7	Sub_8	Sub_9	Sub_10	Sub_11	mean	SD		Sub_1	Sub_2	Sub_3	Sub_4	Sub_5	Sub_6	Sub_7	mean	SD		Sub_1	Sub_2	Sub_3	Sub_4	Sub_5	Sub_6	Sub_7	Sub_8	Sub_9	mean	SD
mean	1082.31	1107.72	1232.8	987.947	1133.53	1123.43	1113.84	1128.6	998.721	1120.13	964.343	1090.31	78.28		1268.97	1121.82	1157.21	1057.28	1238.39	1167.37	1045.27	1150.9	84.33		1114.21	1042.05	1283.9	1420.28	1234.33	995.45	1233.24	1086.94	1295.25	1189.52	138.23
peak	1379.66	1525.53	1764.71	1462.91	1511.05	1562.22	1566.5	1567.18	1450.39	1470.59	1208.14	1497.17	137.09		1473.42	1559.73	1381.08	1408.8	1530.83	1477.02	1174.26	1429.3	128.67		1480.6	1249.26	1603.63	1759.38	1525.79	1353.63	1638.26	1329.08	1554.27	1499.32	163.79
1	728.333	582.983	604.261	567.227	532.544	633.861	539.052	636.095	606.416	686.409	585.219	609.31	56.68		598.136	605.748	549.191	511.329	539.063	529.634	728.053	580.16	73.92		741.405	575.639	829.568	593.305	763.998	510.069	618.615	651.523	762.033	671.79	106.76
2	730.943	590.659	610.388	572.479	532.544	636.124	539.052	650.017	601.163	689.237	587.481	612.74	57.61		609.23	607.746	549.191	516.876	557.645	524.087	734.158	585.56	74.98		765.963	573.674	833.743	591.008	776.277	516.208	637.033	655.697	776.277	680.65	110.71
3	730.943	595.911	610.388	577.731	532.544	636.124	539.052	650.017	593.487	694.489	590.121	613.71	57.87		618.382	607.746	563.073	526.028	574.285	520.481	736.469	592.35	73.52		780.206	573.674	833.743	591.008	786.591	520.383	647.348	665.766	780.452	686.57	112.2
4	728.333	603.588	601.433	580.155	532.544	641.026	539.052	647.407	590.659	702.165	590.121	614.23	58.36		631.14	607.746	570.145	526.028	579.555	520.481	738.944	596.29	74.55		782.417	569.499	833.743	591.008	788.556	524.312	657.417	657.662	788.556	688.13	113.18
5	722.677	608.84	585.879	582.983	532.544	645.928	529.707	658.284	588.235	707.418	590.121	613.87	60.51		642.233	617.163	578.789	524.364	583.437	540.727	738.944	603.67	72.17		776.277	561.395	819.253	593.305	792.731	526.523	663.556	665.766	788.556	687.48	110.83
6	720.066	616.92	576.923	582.983	538.201	660.634	504.131	672.642	588.235	712.67	582.956	614.21	66.32		662.756	617.163	589.266	524.364	583.437	551.821	740.099	609.84	72.59		772.102	549.116	815.324	574.067	794.696	526.523	655.452	667.976	790.766	682.89	114.45
7	714.41	624.596	559.012	580.155	538.201	670.06	481.999	672.642	588.235	717.922	580.317	611.6	71.76		683.002	607.746	592.671	526.028	581.496	560.973	742.574	613.5	74.6		774.067	544.941	813.114	593.305	794.696	526.523	632.859	663.802	794.696	682	114.37
8	714.41	632.272	540.63	577.731	538.201	682.504	459.866	666.986	595.911	722.77	575.415	609.7	78.37		694.096	600.041	587.433	524.364	575.949	568.461	743.729	613.44	77.14		780.206	551.081	813.114	605.365	794.696	526.523	626.719	663.802	796.906	684.27	113.61
9	708.754	635.1	528.375	577.731	535.155	691.931	434.783	661.33	603.992	728.022	575.415	607.33	84.65		701.584	600.041	566.478	524.364	575.949	562.914	743.729	610.72	80.59		772.102	555.255	825.393	602.781	784.381	526.523	624.754	665.766	805.01	684.66	114.17
10	708.754	639.948	516.591	577.731	532.544	708.899	412.65	655.673	608.84	736.102	580.317	607.1	92.4		701.584	600.041	561.24	526.028	585.101	548.215	745.049	609.61	82.25		767.927	571.464	829.568	605.365	784.381	532.662	626.719	663.802	806.975	687.65	111.1
11	703.098	648.028	504.336	572.479	526.888	720.965	396.911	650.017	614.092	740.95	582.956	605.52	98.44		719.888	602.038	561.24	529.911	579.555	535.18	743.729	610.22	86.93		759.823	573.674	837.672	609.959	784.381	536.591	647.348	659.627	815.324	691.6	110.39
12	697.442	648.028	501.037	569.651	524.278	730.769	377.73	647.407	606.416	740.95	587.481	602.84	103.12		730.981	613.453	559.668	555.703	575.949	531.575	747.36	616.38	87.58		747.544	579.813	837.672	609.959	784.381	538.802	653.487	651.523	817.289	691.16	108.65
13	694.831	653.28	501.037	567.227	521.232	737.934	365.434	633.484	595.911	743.778	587.481	600.15	106.57		745.681	613.453	563.073	561.25	592.59	531.575	749.835	622.49	89.36		743.369	587.918	837.672	598.187	782.417	538.802	645.138	649.558	817.289	688.93	108.83
14	686.565	655.705	498.209	569.651	518.622	740.573	355.597	633.484	606.416	736.102	590.121	599.19	107.78		764.262	607.746	578.789	564.856	609.23	549.879	752.31	632.44	88.65		743.369	589.882	837.672	605.365	782.417	534.627	638.998	655.697	817.289	689.48	108.69
15	686.565	660.957	495.381	574.903	518.622	750	352.646	633.484	627.02	728.022	590.121	601.61	109.3		775.356	596.331	596.338	566.797	633.358	557.367	752.31	639.69	88.49		749.509	592.092	839.882	605.365	786.591	532.662	645.138	663.802	817.289	692.48	109.37
16	686.565	666.209	483.126	577.731	518.622	752.639	377.73	633.484	627.02	720.346	587.481	602.81	105.21		784.508	615.165	613.626	566.797	638.905	559.309	752.31	647.23	87.86		755.648	592.092	837.672	595.602	786.591	538.802	657.417	669.941	817.289	694.56	108.56
17	686.565	666.209	476.998	580.155	518.622	752.639	396.911	633.484	632.272	707.418	585.219	603.32	101.07		804.754	624.868	631.175	566.797	642.51	559.309	752.31	654.53	91.71		761.788	592.092	837.672	600.484	786.591	542.731	665.766	678.045	817.289	698.05	107.2
18	683.519	666.209	474.17	582.983	510.355	750	425.438	633.484	635.1	702.165	585.219	604.42	95.96		821.394	620.873	652.13	562.914	644.452	546.274	757.096	657.88	99.7		767.927	594.057	837.672	626.9	786.591	555.01	669.696	678.045	825.393	704.59	103.43
19	683.519	671.461	474.17	590.659	510.355	733.409	469.703	633.484	637.524	694.489	592.383	608.29	86.12		830.823	632.287	671.25	559.309	633.358	553.762	761.881	663.24	102.08		776.277	596.022	839.882	629.197	786.591	557.22	669.696	678.045	827.603	706.73	103.9
20	683.519	671.461	470.871	595.911	507.309	720.965	510.525	633.484	632.272	686.409	595.023	609.8	78.97		828.882	636.283	686.966	568.461	633.358	560.973	766.667	668.8	99.62		774.067	600.197	843.811	631.495	788.556	559.185	673.87	676.081	827.603	708.32	103.32
21	680.908	671.461	470.871	598.336	515.576	694.57	551.84	647.407	635.1	683.985	595.023	613.19	70.94		826.941	624.868	693.777	570.402	633.358	560.973	769.142	668.49	100.16		767.927	618.615	864.44	629.197	794.696	563.36	678.045	676.081	823.428	712.87	103.52
22	675.252	673.885	470.871	606.012	518.622	674.962	586.268	650.017	640.352	678.733	597.285	615.66	65.99		828.882	637.995	700.849	572.344	635.022	568.461	767.987	673.08	98.17		753.684	622.79	876.719	617.138	796.66	565.324	694.253	678.045	809.185	712.64	103.33
23	669.596	676.309	474.17	608.84	518.622	662.896	618.237	650.017	640.352	676.309	597.285	617.51	63.3		847.464	639.992	704.254	561.25	646.116	581.496	767.987	678.37	102.4		737.23	622.79	880.648	617.138	805.01	565.324	696.464	702.603	809.185	715.15	103.61
24	666.986	681.561	474.17	611.264	504.699	645.928	649.715	650.017	632.272	671.057	597.285	616.81	64.84		853.01	632.287	706.087	561.25	646.116	587.043	767.987	679.11	103.7		729.126	622.79	886.788	622.019	805.01	567.289	696.464	714.882	813.114	717.5	104.1
25	666.986	681.561	470.871	614.092	482.075	641.026	671.847	638.705	624.596	668.229	597.285	614.3	69.6		858.28	628.578	709.492	561.25	642.51	590.648	769.142	679.99	105.46		731.09	622.79	892.927	619.722	805.01	563.36	686.149	719.057	829.568	718.85	108.65
26	666.986	681.561	470.871	614.092	456.839	626.697	696.931	630.439	614.092	668.229	597.285	611.27	75.68		867.71	628.578	723.637	564.856	635.022	590.648	775.247	683.67	109.56		741.405	622.79	899.067	617.138	805.01	563.36	686.149	717.092	833.743	720.64	110.91
27	666.986	681.561	470.871	608.84	437.261	621.795	690.537	622.172	614.092	668.229	597.285	607.24	78.52		871.315	628.578	749.83	564.856	633.358	590.648	776.403	687.86	112.84		755.648	618.615	901.277	617.138	805.01	561.149	688.114	721.022	835.707	722.63	112.8
28	666.986	681.561	489.253	601.163	434.65	616.893	674.798	613.905	616.92	671.057	595.023	605.66	74.97		871.315	615.165	761.879	564.856	633.358	599.8	777.558	689.13	114.24		757.859	612.475	905.206	619.722	806.975	561.149	690.324	723.232	841.847	724.31	114.96
29	666.986	681.561	495.381	595.911	426.384	616.893	652.666	613.905	624.596	681.561	595.023	604.62	75.4		871.315	600.041	782.833	561.25	635.022	599.8	778.878	689.88	119.18		757.859	606.336	888.998	619.722	806.975	559.185	690.324	729.371	844.057	722.54	113.3
30	666.986	681.561	513.292	590.659	423.338	614.63	624.631	613.905	624.596	686.409	597.285	603.39	73.19		871.315	600.041	798.549	557.367	640.569	596.195	780.033	692.01	122.24		761.788	604.371	888.998	622.019	806.975	565.324	684.185	731.336	847.986	723.66	113.16
31	672.207	681.561	528.375	587.831	423.338	602.187	592.662	613.905	624.596	686.409	597.285	600.94	71.78		876.862	602.038	810.86	546.551	662.756	599.8	781.188	697.15	125.61		765.963	604.371	884.823	622.019	806.975	569.499	684.185	735.511	850.197	724.84	112.21
32	677.863	679.137	543.458	585.407	420.728	590.121	567.578	616.516	622.172	686.409	595.023	598.58	72.15		891.561	622.87	814.265	541.005	666.362	627.534	781.188	706.4	124.95		770.138	606.336	882.859	624.316	805.01	571.464	698.428	739.686	839.882	726.46	109.12
33	689.175	679.137	546.757	590.659	417.682	580.694	542.003	622.172	614.092	686.409	590.121	596.26	75.21		893.502	630.575	810.86	541.005	670.244	640.569	793.399	711.45	123.87		772.102	608.301	882.859	638.673	806.975	577.603	702.603	741.65	835.707	729.61	105.77
34	703.098	679.137	540.63	598.336	417.682	573.152	526.264	647.407	606.416	694.489	585.219	597.44	80.44		893.502	630.575	805.621	541.005	659.151	657.209	799.34	712.34	123.15		772.102	610.511	880.648	648.436	806.975	581.778	702.603	725.197	833.743	729.11	102.97
35	714.41	679.137	534.502	603.588	417.682	565.988	513.968	666.986	603.992	694.489	585.219	598.18	84.78		899.049	617.163	800.382	548.215	662.756	679.396	804.29	715.89	122.83		772.102	618.615	890.963	650.733	813.114	583.743	702.603	717.092	829.568	730.95	103.38
36	722.677	679.137	531.674	611.264	417.682	561.086	501.18	669.596	603.992	694.489	582.956	597.79	87.72		899.049	617.163	796.715	562.914	679.396	690.49	805.446	721.6	117.61		772.102	622.79	897.102	641.257	813.114	585.707	706.778	710.953	825.393	730.58	104.16
37	722.677	679.137	531.674	629.444	420.728	551.282	497.738	669.596	606.416	694.489	578.054	598.29	88.46		904.596	620.873	795.144	564.856	681.338	699.642	802.97	724.2	117.11		767.927	622.79	899.067	641.257	815.079	585.707	721.022	702.603	825.393	731.2	104.5
38	730.943	679.137	537.802	634.696	420.728	544.118	501.18	669.596	608.84	689.237	565.988	598.39	89.2		904.596	615.165	795.144	568.461	683.002	703.248	800.66	724.33	116.69		765.963	622.79	903.242	641.257	815.079	585.707	725.197	698.674	823.428	731.26	105.15
39	730.943	681.561	546.757	639.948	434.65	546.757	507.574	666.986	622.172	689.237	561.086	602.52	85.99		904.596	607.746	816.098	568.461	683.002	706.853	800.66	726.77	120.14		765.963	620.58	907.417	643.554	815.079	585.707	727.161	692.534	825.393	731.49	106.52
40	730.943	681.561	559.012	642.372	445.962	539.216	516.919	655.673	622.172	681.561	556.184	602.87	81.84		897.107	594.334	822.909	568.461	686.885	710.736	800.66	725.87	121.22		767.927	614.44	911.591	643.554	819.253	585.707	722.986	692.534	831.532	732.17	109.4
41	730.943	684.389	580.222	642.372	473.808	539.216	542.003	653.063	624.596	678.733	556.184	609.59	73.83		919.294	582.919	833.386	568.461	686.885	727.376	806.601	732.13	130.35		772.102	604.371	911.591	643.554	823.428	583.743	719.057	708.743	837.672	733.81	111.89
42	730.943	686.813	589.178	645.2	495.997	536.953	567.578	650.017	622.172	671.057	556.184	613.83	67.79		921.236	582.919	838.624	568.461	686.885	736.528	806.601	734.46	131.48		776.277	604.371	901.277	636.376	823.428	581.778	719.057	717.092	841.847	733.5	111.47
43	733.989	692.065	604.261	645.2	510.355	536.953	586.268	650.017	616.92	668.229	556.184	618.22	64.95		939.54	607.746	840.458	574.008	684.943	745.681	806.601	742.71	130.64		782.417	604.371	899.067	634.079	823.428	581.778	719.057	721.022	846.022	734.58	112.07
44	733.989	692.065	622.643	645.2	518.622	532.051	608.4	650.017	603.992	650.048	556.184	619.38	62.6		943.423	615.165	840.458	583.437	697.978	758.715	806.601	749.4	127.48		784.381	604.371	895.138	634.079	811.149	581.778	725.197	729.371	852.161	735.29	110.94
45	733.989	697.317	640.554	645.2	543.857	532.051	636.927	650.017	606.416	639.948	558.447	625.88	59.34		941.481	622.87	829.981	587.043	697.978	766.203	806.601	750.31	123.79		786.346	604.371	890.963	634.079	811.149	587.918	725.197	729.371	854.126	735.95	109.52
46	733.989	699.741	652.809	642.372	557.779	524.887	640.37	675.252	606.416	637.12	561.086	630.17	60.4		941.481	626.58	828.147	594.531	681.338	767.867	811.551	750.21	123.15		786.346	604.371	890.963	634.079	811.149	592.092	727.161	729.371	837.672	734.8	106.69
47	733.989	702.569	658.937	632.272	569.091	522.247	640.37	683.519	606.416	631.868	565.988	631.57	60.19		954.516	626.58	840.458	598.136	681.338	766.203	815.182	754.63	127.4		788.556	622.79	888.998	634.079	811.149	596.022	729.126	708.743	833.743	734.8	103.05
48	733.989	704.994	661.765	632.272	563.435	515.083	636.927	689.175	616.92	631.868	570.513	632.45	62		961.727	619.16	845.697	598.136	681.338	758.715	817.492	754.61	131.25		790.521	628.929	886.788	634.079	811.149	600.197	729.126	702.603	833.743	735.24	101.47
49	725.722	704.994	674.02	629.444	554.734	505.279	633.976	689.175	624.596	631.868	575.415	631.75	63.56		961.727	613.453	845.697	594.531	681.338	756.774	819.967	753.36	133.15		790.521	637.033	884.823	657.911	811.149	604.371	729.126	698.674	831.532	738.35	96.5
50	725.722	707.418	674.02	629.444	543.857	503.017	624.631	686.565	629.848	631.868	578.054	630.4	65.07		974.762	611.456	836.791	590.648	675.791	756.774	819.967	752.31	137.26		792.485	641.208	882.859	665.09	819.253	606.336	729.126	696.464	835.707	740.95	96.08
51	725.722	707.418	661.765	629.444	535.155	498.115	618.237	663.94	635.1	637.12	590.121	627.47	64.27		978.368	611.456	831.552	590.648	668.303	756.774	819.967	751.01	138.44		790.521	645.138	888.998	667.387	825.393	606.336	729.126	706.778	839.882	744.4	96.96
52	725.722	707.418	655.637	632.272	521.232	500.754	611.843	658.284	637.524	660.553	590.121	627.4	66.05		980.309	615.165	831.552	590.648	668.303	778.961	824.753	755.67	139.13		788.556	645.138	892.927	667.387	831.532	604.371	729.126	710.953	846.022	746.22	99.15
53	728.333	707.418	646.682	632.272	504.699	512.821	592.662	655.673	640.352	678.733	590.121	626.34	68.33		983.914	615.165	831.552	590.648	670.244	791.996	826.073	758.51	140.44		786.346	645.138	895.138	667.387	831.532	594.057	729.126	714.882	854.126	746.41	102.21
54	730.943	707.418	652.809	632.272	504.699	512.821	567.578	655.673	629.848	691.661	585.219	624.63	71.47		987.797	611.456	847.268	594.531	688.549	803.09	828.383	765.87	141.63		786.346	645.138	897.102	667.387	837.672	594.057	729.126	721.022	858.301	748.46	103.54
55	739.645	704.994	646.682	632.272	507.309	512.821	539.052	655.673	629.848	709.842	582.956	623.74	76.16		1004.16	600.041	856.174	594.531	696.037	814.183	828.383	770.5	148.75		786.346	638.998	899.067	665.09	839.636	587.918	739.44	727.161	860.265	749.32	106.16
56	747.912	704.994	646.682	629.444	507.309	517.722	519.87	672.642	624.596	730.85	575.415	625.22	82.21		1013.59	598.043	862.984	594.531	699.642	826.941	828.383	774.87	152.63		788.556	637.033	901.277	665.09	835.707	585.707	743.615	731.336	864.44	750.31	107.33
57	764.88	702.569	652.809	629.444	510.355	517.722	507.574	680.909	627.02	740.95	573.152	627.94	87.38		1015.25	592.336	866.651	594.531	701.584	847.186	834.488	778.86	156.04		788.556	635.069	901.277	665.09	835.707	581.778	745.58	725.197	866.405	749.41	108.75
58	773.147	702.569	661.765	629.444	524.278	517.722	513.968	680.909	635.1	746.202	573.152	632.57	87.02		1017.2	582.919	866.651	587.043	701.584	865.768	838.119	779.9	161.62		790.521	632.859	899.067	669.971	835.707	579.568	747.544	721.022	866.405	749.18	108.84
59	781.413	699.741	674.02	627.02	538.201	515.083	526.264	683.519	637.524	743.778	580.317	636.99	85.24		1009.71	577.212	856.174	583.437	697.978	873.256	841.749	777.07	162.02		790.521	632.859	897.102	669.971	835.707	579.568	762.033	721.022	866.405	750.58	108.59
60	784.459	692.065	689.103	627.02	557.779	515.083	548.397	683.519	629.848	736.102	592.383	641.43	80		1026.35	565.797	852.507	585.101	696.037	876.862	841.749	777.77	168.34		790.521	632.859	895.138	669.971	835.707	592.092	770.138	717.092	868.615	752.46	106.43
61	784.459	692.065	698.058	624.192	571.702	519.985	570.529	672.642	627.02	728.022	595.023	643.97	75.03		1033.84	565.797	845.697	585.101	699.642	895.443	842.904	781.2	171.44		788.556	632.859	892.927	667.387	833.497	596.022	774.312	717.092	868.615	752.36	105.38
62	789.68	692.065	713.141	624.192	585.625	529.789	605.449	661.33	624.596	707.418	599.925	648.47	69.46		1042.99	580.921	845.697	585.101	701.584	908.201	842.904	786.77	171.91		786.346	645.138	890.963	667.387	833.497	600.197	776.277	731.336	868.615	755.53	102.02
63	792.725	689.641	713.141	624.192	608.249	551.282	611.843	636.095	619.344	699.741	607.089	650.3	63.95		1046.87	590.624	861.412	585.101	701.584	917.63	842.904	792.3	173.05		786.346	645.138	903.242	669.971	835.707	606.336	778.242	735.511	874.754	759.47	103.65
64	800.992	686.813	716.44	624.192	619.126	563.726	611.843	633.484	616.92	691.661	604.449	651.79	63.41		1046.87	594.334	866.651	585.101	690.49	924.841	850.165	794.06	174.98		788.556	645.138	905.206	672.268	835.707	610.511	778.242	739.686	878.684	761.56	103.49
65	800.992	686.813	713.141	624.192	624.783	563.726	605.449	633.484	616.92	678.733	597.285	649.59	63.13		1046.87	590.624	871.89	583.437	690.49	930.388	851.32	795	177.15		792.485	645.138	911.591	677.15	837.672	614.44	770.138	751.965	882.859	764.83	103.9
66	804.038	681.561	710.313	606.012	633.049	563.726	602.499	636.095	627.02	673.481	595.023	648.44	63.64		1030.23	588.626	875.295	583.437	690.49	945.087	852.64	795.12	176.02		794.696	647.348	913.556	677.15	837.672	616.65	770.138	755.894	887.033	766.68	104.15
67	804.038	679.137	731.523	590.659	633.049	570.89	589.711	644.361	632.272	668.229	587.481	648.3	67.07		1031.89	584.917	875.295	592.59	690.49	963.669	852.64	798.78	178.08		813.114	641.208	917.731	677.15	837.672	620.58	778.242	760.069	888.998	770.53	106.14
68	798.381	679.137	734.351	580.155	633.049	570.89	583.317	653.063	640.352	665.805	580.317	647.17	68.07		1024.68	580.921	861.412	598.136	699.642	982.25	852.64	799.96	177.51		819.253	635.069	915.521	660.209	837.672	620.58	780.452	760.069	887.033	768.43	108.77
69	795.336	679.137	749.434	577.731	633.049	573.152	567.578	666.986	648.028	665.805	573.152	648.13	71.65		1035.78	567.794	856.174	598.136	701.584	991.403	852.64	800.5	183.71		821.218	635.069	915.521	657.911	837.672	614.44	782.417	747.79	884.823	766.32	110.15
70	795.336	679.137	755.562	574.903	633.049	573.152	554.79	672.642	655.705	665.805	570.513	648.24	74.52		1035.78	558.377	852.507	601.742	701.584	996.949	859.901	800.98	186.23		823.428	635.069	915.521	657.911	835.707	610.511	757.859	739.686	882.859	762.06	110.56
71	795.336	679.137	752.734	574.903	633.049	573.152	539.052	675.252	660.957	681.561	570.513	648.7	76.71		1035.78	556.38	850.935	600.078	701.584	993.067	859.901	799.67	186.21		827.358	635.069	915.521	657.911	831.532	608.301	751.719	731.336	882.859	760.18	111.17
72	792.725	679.137	752.734	577.731	633.049	582.956	497.738	675.252	663.381	683.985	573.152	646.53	81.3		1033.84	560.09	859.579	600.078	697.978	991.403	859.901	800.41	185.47		829.568	635.069	915.521	657.911	821.218	606.336	747.544	725.197	882.859	757.91	111.15
73	787.069	679.137	755.562	582.983	622.172	585.219	481.999	663.94	663.381	686.409	580.317	644.38	82.39		1030.23	564.085	868.222	600.078	688.549	1009.71	858.581	802.78	188.44		829.568	641.208	919.696	674.566	821.218	602.161	743.615	721.022	884.823	759.76	110.56
74	789.68	679.137	758.861	585.407	613.47	585.219	466.26	655.673	640.352	691.661	582.956	640.79	85.86		1028.29	575.214	878.7	607.288	686.885	1019.14	858.581	807.73	187		829.568	643.173	919.696	679.447	821.218	606.336	762.033	719.057	887.033	763.06	109.3
75	792.725	679.137	749.434	585.407	605.204	585.219	466.26	650.017	635.1	694.489	585.219	638.93	85.44		1035.78	575.214	885.772	616.718	686.885	1024.68	858.581	811.95	188.32		825.393	645.138	919.696	686.625	821.218	606.336	765.963	719.057	888.998	764.27	108.34
76	792.725	679.137	743.778	585.407	599.548	587.858	466.26	633.484	629.848	696.913	585.219	636.38	84.95		1037.44	575.214	891.01	618.382	694.096	1031.89	864.687	816.1	189.53		815.079	651.277	921.66	689.21	821.218	610.511	770.138	735.511	888.998	767.07	105.47
77	795.336	679.137	743.778	585.407	599.548	602.187	507.574	627.828	624.596	696.913	585.219	640.68	77.83		1039.38	571.504	891.01	618.382	699.642	1035.78	865.842	817.36	190.91		815.079	651.277	921.66	689.21	827.358	614.44	774.312	743.615	888.998	769.55	104.89
78	804.038	679.137	737.651	585.407	599.548	607.089	542.003	627.828	619.344	696.913	587.481	644.22	73.64		1026.35	565.797	891.01	611.171	701.584	1035.78	867.162	814.12	190.79		815.079	641.208	917.731	679.447	831.532	618.615	774.312	753.929	888.998	768.98	105.93
79	804.038	679.137	725.396	585.407	599.548	616.893	580.366	627.828	619.344	683.985	587.481	646.31	66.93		1026.35	558.377	885.772	609.23	701.584	1042.99	867.162	813.07	193.83		821.218	641.208	913.556	679.447	837.672	622.79	772.102	762.033	882.859	770.32	104.33
80	812.304	681.561	716.44	585.407	599.548	626.697	618.237	638.705	622.172	673.481	587.481	651.09	64.22		1035.78	558.377	880.533	611.171	696.037	1042.99	867.162	813.15	195.48		825.393	641.208	913.556	679.447	846.022	622.79	765.963	772.348	880.894	771.96	105
81	806.648	684.389	701.357	590.659	610.86	633.861	649.715	653.063	624.596	671.057	585.219	655.58	59.26		1035.78	558.377	878.7	623.929	683.002	1050.48	867.162	813.92	196.11		827.358	641.208	913.556	691.507	862.23	622.79	763.998	776.523	878.684	775.32	105.15
82	795.336	684.389	701.357	595.911	619.126	624.057	687.586	663.94	624.596	668.229	580.317	658.62	57.3		1020.8	577.212	877.128	627.534	683.002	1054.08	867.162	815.27	189.39		827.358	647.348	913.556	700.982	870.58	612.475	776.277	776.523	880.894	778.44	106.29
83	787.069	684.389	701.357	598.336	636.095	611.991	706.768	686.565	624.596	671.057	578.054	662.39	57.25		1037.44	579.209	887.605	629.476	684.943	1050.48	875.578	820.68	191.74		823.428	655.452	913.556	705.864	880.648	608.301	780.452	776.523	882.859	780.79	106.61
84	778.803	684.389	713.141	598.336	644.361	609.729	722.506	692.221	624.596	681.561	575.415	665.91	58.42		1041.32	573.502	894.416	629.476	688.549	1046.87	876.733	821.55	193.02		817.043	657.662	913.556	705.864	888.998	604.371	786.591	762.033	882.859	779.89	108.02
85	767.49	689.641	734.351	608.84	650.017	614.63	744.639	694.831	624.596	689.237	573.152	671.95	59.69		1028.29	573.502	898.083	625.87	703.525	1054.08	878.053	823.06	191.31		810.904	661.591	913.556	689.21	890.963	602.161	790.521	751.965	882.859	777.08	109.77
86	756.178	689.641	752.734	608.84	650.017	621.795	744.639	694.831	624.596	709.842	573.152	675.12	60.34		1028.29	575.214	898.083	622.265	709.072	1059.63	879.208	824.54	192.18		806.975	663.802	913.556	689.21	882.859	598.232	792.731	739.686	878.684	773.97	109.05
87	756.178	686.813	773.944	616.516	655.673	636.124	744.639	697.442	624.596	709.842	575.415	679.74	60.75		1030.23	588.626	883.938	622.265	712.677	1059.63	879.208	825.22	188.49		800.835	663.802	915.521	686.625	876.719	598.232	788.556	725.197	878.684	770.46	109.21
88	756.178	684.389	776.772	624.192	675.252	645.928	719.063	700.487	601.163	709.842	580.317	679.42	59.14		1030.23	588.626	875.295	618.382	712.677	1050.48	879.208	822.13	186.88		794.696	665.766	915.521	686.625	866.405	604.371	780.452	717.092	876.719	767.52	106.4
89	767.49	676.309	780.072	637.524	677.863	662.896	684.635	683.519	595.911	702.165	587.481	677.81	57.12		1028.29	588.626	871.89	616.718	707.13	1048.53	880.363	820.22	186.88		792.485	665.766	913.556	700.982	862.23	608.301	774.312	710.953	878.684	767.47	104.08
90	775.757	668.633	786.199	652.876	677.863	660.634	656.109	672.642	585.811	699.741	590.121	675.13	59.84		1015.25	588.626	870.056	623.929	707.13	1061.57	885.313	821.7	186.17		790.521	665.766	911.591	708.161	858.301	614.44	768.173	708.743	882.859	767.62	102.22
91	781.413	663.381	789.027	655.705	677.863	660.634	624.631	672.642	582.983	691.661	592.383	672.03	62.57		1011.65	582.919	887.605	625.87	705.189	1065.17	885.313	823.39	188.27		788.556	665.766	895.138	713.042	856.09	622.79	765.963	727.161	903.242	770.86	99.24
92	781.413	660.957	804.11	660.553	666.551	648.567	596.105	666.986	582.983	686.409	590.121	667.7	67.87		1011.65	579.209	899.654	625.87	714.619	1068.78	885.313	826.44	189.61		788.556	665.766	892.927	696.388	849.951	626.719	772.102	735.511	907.417	770.59	99.21
93	781.413	660.957	825.321	660.553	650.017	645.928	570.529	666.986	582.983	673.481	585.219	663.94	75.05		1013.59	582.919	908.298	620.323	712.677	1063.51	885.313	826.66	189.79		794.696	665.766	892.927	693.804	849.951	632.859	780.452	745.825	909.381	773.96	98.47
94	784.459	658.129	828.62	655.705	616.516	633.861	554.79	669.596	590.659	665.805	582.956	658.28	78.87		1031.89	602.038	915.37	618.382	720.165	1057.96	886.469	833.18	187.95		802.8	665.766	890.963	691.507	854.126	635.069	784.381	755.894	913.556	777.12	99.11
95	784.459	655.705	840.404	645.2	599.548	621.795	526.264	692.221	590.659	660.553	582.956	654.52	86.72		1041.32	605.748	918.775	618.382	720.165	1063.51	886.469	836.34	190.22		804.764	678.045	890.963	686.625	856.09	635.069	788.556	764.244	915.521	779.99	98.44
96	789.68	655.705	831.448	637.524	577.358	611.991	523.313	700.487	590.659	665.805	585.219	651.74	88.36		1046.87	607.746	906.726	618.382	720.165	1059.63	892.574	836.01	189.54		810.904	686.149	890.963	708.161	858.301	637.033	792.731	768.173	919.696	785.79	95.74
97	789.68	655.705	822.492	627.02	566.046	597.662	519.87	706.143	593.487	673.481	587.481	649.01	89.11		1046.87	607.746	903.059	636.964	720.165	1056.02	893.729	837.79	185.21		823.428	686.149	901.277	720.221	862.23	622.79	790.521	770.383	921.66	788.74	100.02
98	789.68	655.705	791.855	619.344	560.39	585.219	539.052	708.754	595.911	681.561	592.383	647.26	82.99		1031.89	603.751	901.488	646.116	723.771	1063.51	894.885	837.92	182.78		825.393	692.289	907.417	727.399	866.405	616.65	786.591	770.383	921.66	790.47	101.32
99	789.68	658.129	773.944	611.264	574.313	599.925	551.84	706.143	601.163	691.661	592.383	650.04	76.81		1035.78	592.336	901.488	649.721	742.075	1068.78	894.885	840.72	184.66		825.393	694.499	911.591	734.578	870.58	616.65	786.591	770.383	913.556	791.54	100.26
100	787.069	660.957	740.479	608.84	608.249	602.187	564.135	703.098	601.163	696.913	590.121	651.2	68.2		1035.78	592.336	908.298	655.268	749.563	1070.72	894.885	843.84	183.84		825.393	696.464	919.696	741.756	870.58	610.511	805.01	766.208	909.381	793.89	101.71
101	787.069	663.381	713.141	603.588	622.172	604.827	576.923	675.252	601.163	702.165	590.121	649.07	62.22		1022.74	592.336	925.847	660.815	758.715	1070.72	893.729	846.42	181.04		821.218	696.464	927.8	732.28	872.544	608.301	815.079	760.069	911.591	793.93	104.91
102	789.68	666.209	695.23	603.588	627.828	616.893	592.662	658.284	601.163	702.165	587.481	649.2	58.72		1020.8	611.456	934.491	660.815	766.203	1061.57	893.729	849.87	174.5		819.253	698.428	933.939	725.102	874.509	606.336	823.428	774.312	915.521	796.76	107.09
103	809.259	673.885	689.103	608.84	630.439	633.861	608.4	653.063	598.74	702.165	585.219	653.91	60.99		1028.29	613.453	944.968	673.85	775.356	1057.96	897.36	855.89	172.53		817.043	698.428	933.939	720.221	876.719	604.371	829.568	788.802	915.521	798.29	108.04
104	817.96	679.137	719.269	614.092	630.439	636.124	618.237	653.063	595.911	702.165	582.956	659.03	64.66		1028.29	613.453	946.802	677.455	791.996	1054.08	908.251	860.05	170.58		813.114	688.36	936.149	713.042	874.509	620.58	831.532	805.01	915.521	799.76	106.56
105	826.227	686.813	734.351	614.092	636.095	638.763	627.582	653.063	593.487	702.165	587.481	663.65	67.03		1017.2	607.746	946.802	681.338	808.636	1059.63	908.251	861.37	169.61		806.975	684.185	933.939	710.745	872.544	624.754	821.218	813.36	917.731	798.38	105.95
106	854.072	694.489	737.651	634.696	650.017	638.763	652.666	658.284	593.487	699.741	587.481	672.85	71.08		1015.25	613.453	931.086	675.791	836.37	1063.51	909.406	863.55	167.43		800.835	680.01	931.975	705.864	884.823	635.069	813.114	821.464	919.696	799.21	106.08
107	859.729	697.317	737.651	652.876	652.628	638.763	665.453	672.642	622.172	694.489	587.481	680.11	68.42		1037.44	626.58	924.014	671.908	860.499	1067.12	908.251	870.83	168.25		800.835	678.045	927.8	725.102	888.998	643.173	817.289	825.639	921.66	803.17	103.08
108	859.729	697.317	761.689	655.705	652.628	641.026	674.798	677.863	629.848	691.661	590.121	684.76	69.18		1046.87	628.578	918.775	670.244	878.803	1070.72	909.406	874.77	170.1		800.835	678.045	942.289	736.875	899.067	647.348	819.253	817.289	921.66	806.96	104.44
109	859.729	702.569	773.944	652.876	652.628	641.026	678.241	703.098	637.524	678.733	590.121	688.23	70.27		1046.87	628.578	915.37	668.303	897.385	1067.12	911.881	876.5	169.99		800.835	678.045	956.532	741.756	911.346	653.487	823.428	805.01	917.731	809.8	106.19
110	851.462	710.246	797.983	647.624	650.017	626.697	674.798	703.098	642.776	673.481	595.023	688.47	72.26		1039.38	626.58	911.965	673.85	915.689	1061.57	914.191	877.6	167.59		800.835	678.045	962.672	744.053	917.485	657.417	823.428	788.802	915.521	809.81	107.09
111	848.416	712.67	797.983	634.696	644.361	611.991	640.37	694.831	648.028	671.057	595.023	681.77	74.7		1030.23	609.458	927.681	677.455	930.665	1059.63	919.142	879.18	170.99		815.079	696.464	972.986	744.053	927.8	659.627	823.428	772.348	913.556	813.93	107.53
112	837.539	717.922	797.983	624.192	636.095	590.121	608.4	689.175	642.776	665.805	597.285	673.39	77.73		1024.68	609.458	936.325	677.455	943.423	1059.63	919.142	881.44	171.33		819.253	700.639	972.986	727.399	929.764	659.627	798.87	753.929	921.66	809.35	110.75
113	843.195	720.75	776.772	616.516	613.47	570.89	599.056	680.909	635.1	665.805	599.925	665.67	80.31		1020.8	622.87	946.802	677.455	948.97	1067.12	919.142	886.17	169.54		823.428	704.568	962.672	720.221	925.835	657.417	794.696	735.511	923.87	805.36	110.63
114	848.416	720.75	770.645	608.84	591.281	561.086	589.711	669.596	627.02	681.561	609.351	661.66	84.03		1030.23	622.87	952.04	677.455	952.575	1070.72	920.297	889.46	172.02		827.358	706.778	954.568	713.042	923.625	643.173	794.696	719.057	927.8	801.12	113.84
115	848.416	723.174	755.562	603.588	579.969	561.086	580.366	661.33	622.172	691.661	616.893	658.57	84.53		1031.89	622.87	953.874	673.85	947.306	1076.27	922.772	889.83	173.85		831.532	706.778	948.428	725.102	917.485	637.033	806.975	710.953	931.975	801.81	113.5
116	848.416	723.174	743.778	601.163	566.046	558.823	580.366	653.063	619.344	702.165	621.418	656.16	85.38		1031.89	615.165	946.802	671.908	945.364	1078.21	923.927	887.61	176.1		835.707	706.778	942.289	732.28	917.485	628.929	811.149	723.232	936.149	803.78	113.08
117	837.539	723.174	728.695	601.163	560.39	568.25	605.449	647.407	635.1	717.922	631.222	659.66	79.75		1028.29	609.458	941.563	668.303	947.306	1070.72	926.403	884.58	176.4		835.707	706.778	936.149	741.756	915.521	622.79	813.114	739.686	938.114	805.51	111.39
118	820.571	730.85	713.141	601.163	566.046	575.792	640.37	644.361	637.524	717.922	631.222	661.72	72.8		1035.78	609.458	939.73	666.362	950.911	1065.17	927.558	885	177.05		837.672	706.778	938.114	744.053	913.556	614.44	813.114	753.929	940.079	806.86	112.44
119	812.304	730.85	695.23	611.264	579.969	580.694	662.503	627.828	648.028	717.922	631.222	663.44	67.26		1024.68	609.458	938.158	666.362	950.911	1074.33	928.713	884.66	177.09		819.253	702.603	944.253	748.935	919.696	610.511	800.835	768.173	942.289	806.28	114.24
120	800.992	725.598	698.058	616.516	596.937	590.121	687.586	624.783	650.452	717.922	633.861	667.53	61.71		1024.68	609.458	957.279	673.85	947.306	1079.87	933.663	889.44	177.64		810.904	698.428	948.428	748.935	923.625	606.336	821.218	788.802	944.253	810.1	116.37
121	795.336	723.174	716.44	627.02	608.249	592.76	696.931	622.172	653.28	717.922	633.861	671.56	59.69		1030.23	613.453	969.328	677.455	943.423	1083.76	934.818	893.21	177.92		804.764	698.428	954.568	739.459	925.835	612.475	829.568	803.045	940.079	812.02	116.24
122	792.725	720.75	740.479	634.696	638.705	607.089	700.374	619.126	653.28	717.922	641.026	678.74	56.31		1030.23	622.87	978.234	677.455	943.423	1083.76	935.974	895.99	176.18		804.764	698.428	956.532	732.28	927.8	612.475	841.847	807.22	933.939	812.81	116.83
123	792.725	715.498	767.817	637.524	661.33	626.697	703.325	619.126	640.352	717.922	645.928	684.39	56.31		1020.8	624.868	985.044	681.338	947.306	1074.33	937.294	895.85	172.84		804.764	698.428	960.707	729.696	927.8	616.65	847.986	811.149	927.8	813.89	116.23
124	792.725	704.994	780.072	639.948	683.519	641.026	687.586	619.126	627.02	717.922	645.928	685.44	56.67		1030.23	624.868	988.711	683.002	954.516	1067.12	937.294	897.96	173.15		802.8	706.778	964.636	729.696	929.764	624.754	849.951	813.36	927.8	816.62	114.46
125	817.96	702.569	786.199	645.2	708.754	650.83	687.586	630.439	624.596	717.922	645.928	692.54	60.42		1033.84	619.16	971.161	683.002	969.215	1059.63	937.294	896.19	173.44		808.939	727.161	964.636	729.696	927.8	628.929	849.951	798.87	927.8	818.2	111.18
126	837.539	699.741	776.772	650.452	733.989	653.092	665.453	641.751	619.344	715.094	641.026	694.02	63.98		1033.84	619.16	964.351	683.002	980.309	1056.02	937.294	896.28	173.25		813.114	733.301	964.636	729.696	927.8	630.894	833.497	792.731	930.01	817.3	110.1
127	862.339	697.317	764.989	650.452	747.912	653.092	643.321	655.673	619.344	712.67	633.861	694.63	69.7		1030.23	626.58	959.113	683.002	982.25	1056.02	937.294	896.36	170.64		817.043	739.44	948.428	748.935	923.625	630.894	825.393	784.627	948.428	818.53	107.41
128	890.62	697.317	773.944	650.452	756.178	638.763	614.794	666.986	637.524	709.842	628.959	696.85	78.89		1030.23	641.99	957.279	683.002	989.739	1063.51	943.234	901.28	168.59		819.253	739.44	942.289	763.292	911.346	630.894	817.289	772.348	954.568	816.75	105.51
129	912.809	697.317	789.027	650.452	759.224	621.795	596.105	677.863	645.2	707.418	626.32	698.5	87.93		1042.99	651.407	964.351	696.037	991.403	1068.78	944.554	908.5	166.49		819.253	739.44	936.149	768.173	907.417	620.58	813.114	762.033	960.707	814.1	107.8
130	932.388	699.741	810.238	621.768	756.178	621.795	554.79	683.519	655.705	704.59	626.32	697	100.1		1042.99	657.114	967.756	701.584	993.344	1072.66	945.71	911.59	164.86		823.428	722.986	930.01	772.767	905.206	616.65	811.149	755.894	966.847	811.66	110.39
131	938.044	702.569	819.193	614.092	730.943	602.187	519.87	703.098	666.209	709.842	626.32	693.85	107.66		1039.38	660.824	967.756	705.189	989.739	1074.33	946.865	912.01	162.69		823.428	722.986	923.87	775.351	905.206	616.65	819.253	749.754	968.811	811.7	110.27
132	932.388	702.569	819.193	606.012	711.364	578.054	501.18	703.098	676.713	720.346	626.32	688.84	111.44		1039.38	672.239	953.874	707.13	969.215	1076.27	951.815	909.99	157.72		823.428	721.022	919.696	770.47	903.242	614.44	825.393	758.104	970.776	811.84	110.33
133	910.198	699.741	791.855	598.336	683.519	580.694	491.836	700.487	679.137	736.102	626.32	681.66	106.28		1056.02	672.239	952.04	707.13	960.063	1072.66	952.97	910.45	158.95		823.428	725.197	925.835	765.589	903.242	612.475	827.358	766.208	974.951	813.81	111.67
134	879.307	704.994	780.072	590.659	663.94	587.858	491.836	689.175	681.561	736.102	626.32	675.62	99.27		1054.08	668.529	948.635	701.584	950.911	1068.78	954.125	906.66	159.56		821.218	727.161	933.939	763.292	911.346	612.475	827.358	776.523	974.951	816.47	112.96
135	845.806	707.418	761.689	590.659	641.751	619.155	516.919	680.909	684.389	736.102	624.057	673.53	85.54		1039.38	668.529	957.279	699.642	947.306	1067.12	955.446	904.96	157.85		821.218	729.126	942.289	772.767	915.521	622.79	827.358	786.591	964.636	820.26	109.29
136	814.915	707.418	755.562	590.659	638.705	641.026	551.84	675.252	681.561	736.102	624.057	674.28	72.76		1041.32	668.529	960.684	707.13	941.759	1065.17	954.125	905.53	156.08		819.253	741.405	948.428	777.649	919.696	628.929	819.253	794.941	960.707	823.36	106.79
137	812.304	707.418	752.734	590.659	636.095	643.665	583.317	666.986	679.137	733.274	626.32	675.63	67.29		1042.99	668.529	965.923	714.341	950.911	1083.76	954.125	911.51	158.74		817.043	743.615	954.568	782.53	925.835	632.859	817.289	801.081	958.497	825.92	106.54
138	812.304	704.994	740.479	593.083	661.33	645.928	605.449	661.33	673.885	730.85	628.959	678.05	61.75		1041.32	674.236	967.756	718.224	956.458	1092.91	956.601	915.36	158.39		817.043	743.615	958.497	782.53	927.8	641.208	825.393	803.045	958.497	828.63	105.38
139	823.616	704.994	737.651	598.336	677.863	645.928	636.927	658.284	668.633	730.85	628.959	682.91	60.27		1030.23	674.236	960.684	705.189	960.063	1098.46	957.756	912.37	160.63		825.393	743.615	960.707	782.53	929.764	649.312	829.568	784.627	956.532	829.12	104.57
140	843.195	704.994	728.695	603.588	691.786	662.896	652.666	655.673	666.209	730.85	633.861	688.58	61.3		1030.23	674.236	960.684	701.584	960.063	1102.06	959.076	912.56	162.17		831.532	743.615	954.568	763.292	929.764	655.452	835.707	770.383	966.847	827.91	106.14
141	854.072	712.67	728.695	611.264	733.989	674.962	668.896	653.063	679.137	730.85	645.928	699.41	61.69		1037.44	672.239	960.684	701.584	948.97	1100.4	959.076	911.48	162.76		839.636	743.615	952.358	756.113	929.764	659.627	841.847	760.069	970.776	828.2	107.11
142	873.651	723.174	722.568	627.02	753.568	689.668	687.586	653.063	684.389	725.598	653.092	708.49	63.37		1037.44	664.534	981.639	701.584	948.97	1094.85	956.601	912.23	164.77		843.811	741.405	952.358	753.816	917.485	661.591	841.847	747.79	976.915	826.34	107.93
143	893.23	728.426	725.396	639.948	770.101	694.57	700.374	650.017	689.641	720.346	657.994	715.46	67.08		1028.29	657.114	990.282	708.794	948.97	1094.85	956.601	912.13	164.67		845.776	725.197	950.393	763.292	913.556	659.627	843.811	739.686	976.915	824.25	109.44
144	910.198	728.426	722.568	650.452	792.725	689.668	706.768	647.407	692.065	709.842	660.256	719.13	72.1		1035.78	657.114	992.116	714.341	963.669	1092.91	957.756	916.24	164.89		851.915	722.986	950.393	772.767	909.381	659.627	845.776	737.475	981.09	825.71	109.83
145	915.855	728.426	743.778	655.705	823.181	679.864	706.768	647.407	681.561	709.842	665.158	723.41	77.04		1044.93	657.114	993.949	718.224	976.704	1102.06	959.076	921.72	167.71		854.126	722.986	950.393	777.649	905.206	657.417	845.776	751.965	981.09	827.4	108.29
146	912.809	728.426	743.778	658.129	840.15	667.798	700.374	647.407	673.885	709.842	665.158	722.52	79.56		1044.93	660.824	992.116	721.829	976.704	1105.94	961.386	923.39	166.67		854.126	722.986	950.393	777.649	901.277	653.487	839.636	764.244	972.986	826.31	106.21
147	912.809	733.678	746.606	658.129	842.76	645.928	690.537	647.407	666.209	712.67	662.896	719.97	82.46		1037.44	666.531	972.995	721.829	976.704	1107.61	955.446	919.79	163.19		851.915	725.197	954.568	777.649	899.067	651.277	839.636	776.523	968.811	827.18	105.23
148	912.809	736.102	755.562	660.553	842.76	611.991	656.109	647.407	660.957	720.346	657.994	714.78	88.09		1042.99	681.656	965.923	718.224	978.645	1096.51	955.446	919.91	158.43		845.776	741.405	954.568	768.173	899.067	651.277	835.707	786.591	964.636	827.47	102.55
149	912.809	736.102	761.689	652.876	842.76	592.76	633.976	647.407	658.533	728.022	650.83	710.71	93.07		1042.99	689.361	962.518	718.224	982.25	1089.3	959.076	920.53	155.41		843.811	741.405	956.532	763.292	899.067	651.277	833.497	790.766	960.707	826.71	102.32
150	901.497	733.678	780.072	645.2	820.571	590.121	611.843	650.017	666.209	751.454	645.928	708.78	92.39		1042.99	691.358	959.113	718.224	987.797	1081.81	960.231	920.22	153.86		841.847	741.405	958.497	763.292	913.556	653.487	845.776	794.941	956.532	829.93	102.82
151	890.62	730.85	789.027	639.948	798.381	590.121	586.268	655.673	671.461	761.959	648.19	705.68	91.68		1050.48	691.358	955.446	716.283	998.891	1079.87	960.231	921.79	155.69		837.672	739.44	964.636	763.292	921.66	653.487	851.915	798.87	954.568	831.73	104.48
152	871.041	720.75	795.155	629.444	775.757	597.662	576.923	663.94	679.137	774.887	657.994	703.88	87.4		1050.48	691.358	971.161	725.435	1000.83	1078.21	960.231	925.39	154.25		837.672	733.301	968.811	770.47	927.8	655.452	856.09	790.766	950.393	832.31	105.43
153	862.339	717.922	795.155	624.192	750.522	602.187	580.366	669.596	684.389	780.139	657.994	702.25	83.78		1048.53	683.653	979.805	729.317	1000.83	1087.36	960.231	927.11	157.12		847.986	727.161	970.776	775.351	935.904	655.452	845.776	784.627	950.393	832.6	107.31
154	851.462	710.246	804.11	616.516	736.599	626.697	608.4	675.252	689.641	787.815	657.994	705.88	77.33		1065.17	677.946	985.044	732.923	1000.83	1094.85	962.706	931.35	161.72		849.951	727.161	972.986	777.649	942.043	651.277	837.672	778.487	952.358	832.18	109.71
155	851.462	704.994	807.409	608.84	736.599	641.026	649.715	689.175	692.065	790.643	657.994	711.81	73.1		1065.17	677.946	988.711	732.923	996.949	1079.87	962.706	929.18	159.22		851.915	727.161	974.951	779.946	950.393	649.312	845.776	774.312	956.532	834.48	112.3
156	851.462	699.741	804.11	603.588	739.645	653.092	662.503	697.442	692.065	793.067	657.994	714.06	71.71		1057.96	675.948	974.567	732.923	993.344	1074.33	962.706	924.54	156.76		856.09	729.126	968.811	779.946	956.532	641.208	849.951	782.662	968.811	837.02	114.97
157	854.072	694.489	801.282	603.588	753.568	665.535	696.931	700.487	679.137	795.491	657.994	718.42	70.7		1059.63	675.948	967.756	727.376	985.856	1072.66	961.386	921.52	156.94		856.09	731.336	962.672	782.53	960.462	641.208	849.951	790.766	954.568	836.62	111.8
158	862.339	697.317	795.155	603.588	761.834	677.602	725.457	703.098	673.885	793.067	657.994	722.85	70.75		1057.96	681.656	964.351	727.376	998.891	1078.21	961.386	924.26	156.92		856.09	739.44	958.497	777.649	966.601	641.208	831.532	796.906	946.218	834.9	110.01
159	873.651	702.569	789.027	606.012	787.069	691.931	741.196	700.487	668.633	790.643	657.994	728.11	72.95		1057.96	683.653	962.518	742.075	1000.83	1085.42	961.386	927.69	154.68		856.09	739.44	958.497	777.649	968.811	641.208	829.568	809.185	936.149	835.18	108.69
160	890.62	720.75	773.944	608.84	795.336	701.735	766.772	697.442	663.381	777.311	660.256	732.4	74.74		1056.02	685.651	962.518	747.622	1002.5	1090.97	962.706	929.71	153.92		856.09	739.44	954.568	775.351	970.776	649.312	825.393	815.324	927.8	834.89	105.73
161	910.198	720.75	761.689	608.84	806.648	703.997	785.461	686.565	671.461	772.463	657.994	735.1	79.71		1065.17	681.656	985.044	751.505	1002.5	1087.36	968.647	934.55	156.1		854.126	739.44	952.358	775.351	970.776	653.487	823.428	821.464	923.87	834.92	103.94
162	929.777	720.75	746.606	619.344	820.571	711.538	785.461	680.909	679.137	761.959	650.83	736.99	83.06		1065.17	672.239	999.188	755.11	1023.02	1072.66	971.122	936.93	158.35		841.847	737.475	952.358	794.303	970.776	657.417	837.672	807.22	919.696	835.42	101.8
163	951.967	720.75	725.396	624.192	837.539	713.801	760.378	669.596	686.813	756.707	638.386	735.05	89.27		1065.17	674.236	1009.67	758.715	1028.29	1068.78	972.277	939.59	157.82		837.672	733.301	952.358	804.065	970.776	661.591	845.776	794.941	917.731	835.36	101.33
164	965.889	720.75	704.186	629.444	842.76	713.801	741.196	666.986	692.065	754.283	631.222	732.96	93.06		1063.51	677.946	1011.24	771.75	1032.17	1067.12	972.277	942.29	154.36		833.497	729.126	952.358	813.541	974.951	661.591	854.126	784.627	927.8	836.85	104.03
165	977.202	728.426	689.103	642.372	842.76	703.997	681.192	663.94	694.893	754.283	624.057	727.48	97.04		1056.02	681.656	1011.24	773.414	1032.17	1078.21	972.277	943.57	153.61		831.532	729.126	952.358	818.422	995.334	659.627	858.301	778.487	927.8	839	108.36
166	982.858	741.354	689.103	650.452	840.15	687.029	640.37	655.673	694.893	759.131	621.418	723.86	101.38		1056.02	698.778	990.282	764.262	1032.17	1087.36	971.122	942.86	150.66		831.532	729.126	952.358	818.422	1001.47	657.417	862.23	772.348	919.696	838.29	109.69
167	999.391	754.283	695.23	658.129	834.494	667.798	602.499	653.063	689.641	772.463	614.253	721.93	109.8		1070.72	702.773	985.044	760.657	1028.29	1090.97	973.432	944.55	152.27		835.707	731.336	952.358	818.422	1003.68	655.452	862.23	768.173	917.731	838.34	110.36
168	1005.05	770.039	701.357	663.381	800.992	660.634	586.268	644.361	679.137	787.815	619.155	719.84	111.78		1070.72	708.48	976.4	760.657	1026.62	1094.85	973.432	944.45	150.91		839.636	735.265	952.358	830.195	1005.65	655.452	847.986	788.802	913.556	840.99	107.98
169	1005.05	785.391	722.568	665.805	784.024	643.665	580.366	633.484	671.461	795.491	631.222	719.87	113.34		1067.12	712.19	972.995	760.657	1026.62	1094.85	973.432	943.98	149.33		864.194	735.265	946.218	830.195	1009.82	653.487	837.672	803.045	911.591	843.5	107.79
170	996.78	785.391	737.651	663.381	764.445	619.155	614.794	622.172	668.633	808.823	636.124	719.76	110.68		1069.06	712.19	972.995	760.657	1026.62	1083.76	973.432	942.67	147.79		872.544	743.615	946.218	832.779	1011.79	653.487	837.672	815.324	911.591	847.22	106.8
171	985.468	788.219	746.606	647.624	750.522	595.023	668.896	613.905	666.209	816.5	653.092	721.1	107.94		1081.81	712.19	972.995	760.657	1028.29	1074.33	973.432	943.39	148.4		880.648	751.719	946.218	832.779	1013.75	659.627	860.265	827.603	911.591	853.8	104.57
172	968.935	780.139	767.817	634.696	733.989	582.956	709.719	610.86	668.633	816.5	655.354	720.87	105.43		1083.76	715.9	976.4	760.657	1035.78	1070.72	974.753	945.42	148.12		888.753	753.684	948.428	820.719	1013.75	659.627	866.405	833.743	915.521	855.63	105.43
173	949.356	772.463	797.983	624.192	728.333	582.956	738.245	613.905	671.461	816.5	655.354	722.8	103.05		1072.66	729.312	992.116	760.657	1039.38	1065.17	974.753	947.72	143.3		892.927	753.684	950.393	818.422	1013.75	661.591	872.544	841.847	921.66	858.54	105.81
174	926.732	772.463	816.365	619.344	725.287	582.956	756.935	624.783	676.713	816.5	657.994	725.1	99.5		1079.87	733.022	1000.76	762.598	1043.26	1065.17	975.908	951.51	143.91		894.892	753.684	952.358	818.422	995.334	667.731	878.684	829.568	938.114	858.75	103.34
175	904.542	764.787	828.62	614.092	728.333	592.76	763.329	636.095	684.389	816.5	660.256	726.7	94.34		1081.81	736.732	1007.83	778.961	1039.38	1072.66	975.908	956.18	140.77		894.892	753.684	954.568	815.838	987.23	669.696	878.684	825.639	964.636	860.54	105.06
176	890.62	751.858	831.448	611.264	730.943	592.76	773.165	650.017	692.065	811.248	660.256	726.88	90.73		1083.76	736.732	1014.9	782.844	1035.78	1078.21	975.908	958.3	141.13		894.892	753.684	964.636	832.779	985.02	671.906	872.544	825.639	976.915	864.22	106.11
177	881.918	743.778	831.448	608.84	753.568	604.827	763.329	663.94	694.893	795.491	660.256	727.48	85.42		1079.87	736.732	1020.14	786.449	1033.84	1083.76	975.908	959.53	140.82		892.927	753.684	964.636	844.552	981.09	671.906	866.405	823.428	976.915	863.95	105.19
178	876.697	738.93	825.321	608.84	764.445	614.63	766.772	675.252	694.893	785.391	660.256	728.31	81.66		1069.06	735.019	1021.71	786.449	1033.84	1085.42	975.908	958.2	140.15		890.963	753.684	968.811	847.136	978.88	671.906	858.301	839.882	968.811	864.26	103.6
179	876.697	738.93	825.321	608.84	767.49	621.795	756.935	675.252	694.893	780.139	670.06	728.76	79.5		1067.12	735.019	1009.67	786.449	1033.84	1068.78	975.908	953.82	136.59		890.963	753.684	970.776	835.076	987.23	665.766	851.915	850.197	968.811	863.82	106.62
180	884.963	743.778	822.492	624.192	775.757	626.697	728.9	683.519	681.561	777.311	674.962	729.47	77.75		1067.12	735.019	1004.43	786.449	1043.26	1059.63	975.908	953.12	135.99		892.927	739.44	970.776	847.136	991.159	663.556	845.776	862.475	968.811	864.67	109.37
181	890.62	759.535	822.492	629.444	778.803	626.697	706.768	686.565	676.713	772.463	674.962	729.55	78.91		1067.12	744.437	997.355	786.449	1044.93	1048.53	975.908	952.1	131.86		894.892	737.475	972.986	854.315	1001.47	661.591	841.847	876.719	985.265	869.62	113.95
182	898.886	764.787	813.066	634.696	784.024	633.861	678.241	689.175	671.461	769.635	674.962	728.44	79.9		1072.66	748.146	995.521	788.391	1048.81	1042.99	975.908	953.2	131.02		897.102	737.475	972.986	858.909	1009.82	661.591	841.847	887.033	993.369	873.35	116.3
183	904.542	785.391	801.282	645.2	781.413	648.567	665.453	694.831	663.381	769.635	674.962	730.42	79.5		1072.66	748.146	1021.71	791.996	1048.81	1037.44	975.908	956.67	131.45		915.521	735.265	972.986	851.73	1015.96	659.627	841.847	893.173	1001.72	876.43	119.91
184	904.542	788.219	776.772	652.876	756.178	645.928	633.976	703.098	658.533	774.887	677.225	724.75	79.37		1072.66	748.146	1030.62	791.996	1044.93	1048.53	977.063	959.14	132.99		927.8	735.265	972.986	842.255	1022.1	659.627	851.915	899.312	1005.65	879.66	121.97
185	907.153	788.219	770.645	665.805	739.645	650.83	605.449	703.098	655.705	780.139	679.864	722.41	81.5		1072.66	748.146	1034.02	793.937	1043.26	1056.02	978.383	960.92	133.61		935.904	735.265	960.707	837.373	1024.07	659.627	860.265	884.823	1011.79	878.87	122.22
186	910.198	788.219	758.861	671.057	694.831	655.731	599.056	703.098	663.381	785.391	687.029	719.71	81.45		1069.06	748.146	1035.86	793.937	1056.02	1059.63	978.383	963	135.11		944.008	735.265	954.568	835.076	1026.03	659.627	868.369	874.754	1009.82	878.61	122.23
187	910.198	780.139	758.861	671.057	661.33	667.798	589.711	700.487	676.713	790.643	684.766	717.43	82.71		1059.63	748.146	1011.24	790.055	1059.91	1061.57	973.432	957.71	133.39		950.147	739.44	948.428	835.076	1028.24	671.906	864.44	860.265	1005.65	878.18	118.87
188	912.809	777.715	764.989	655.705	638.705	670.06	611.843	692.221	689.641	793.067	674.962	716.52	83.34		1057.96	748.146	1006	780.903	1057.96	1061.57	971.122	954.81	134.49		956.287	739.44	946.218	830.195	1022.1	678.045	860.265	847.986	1001.72	875.81	116.99
189	918.465	777.715	776.772	645.2	633.049	674.962	652.666	680.909	702.569	793.067	665.158	720.05	83.03		1057.96	748.146	1000.76	778.961	1057.96	1046.87	969.967	951.52	132.7		958.497	739.44	938.114	849.433	1019.89	681.975	854.126	835.707	1001.72	875.43	115.26
190	910.198	780.139	789.027	629.444	633.049	672.7	709.719	672.642	710.246	795.491	660.256	723.9	82.08		1057.96	759.561	1011.24	778.961	1069.06	1042.99	969.967	955.68	131.61		960.462	741.405	936.149	861.493	1019.89	688.114	849.951	827.603	997.544	875.85	113.4
191	901.497	780.139	825.321	627.02	652.628	670.06	747.59	666.986	699.741	795.491	655.354	729.26	83.26		1067.12	763.556	1020.14	778.961	1074.6	1042.99	974.753	960.3	133.35		960.462	741.405	933.939	866.087	1019.89	696.464	845.776	823.428	997.544	876.11	111.86
192	862.339	770.039	843.703	624.192	669.596	657.994	773.165	661.33	692.065	795.491	653.092	727.55	79.9		1069.06	765.268	1023.55	777.297	1076.55	1052.42	978.383	963.22	135.17		952.358	739.44	933.939	868.672	1024.07	698.428	854.126	839.882	999.509	878.94	110.85
193	828.837	757.111	855.486	624.192	689.175	648.567	791.855	661.33	684.389	785.391	653.092	725.4	76.94		1072.66	765.268	1025.38	784.508	1069.06	1057.96	982.013	965.26	133.83		946.218	735.265	940.079	868.672	1028.24	700.393	858.301	850.197	1020.14	883.06	114.14
194	809.259	754.283	861.614	624.192	708.754	633.861	807.594	661.33	676.713	777.311	660.256	725.02	77.16		1074.6	761.559	1021.71	786.449	1069.06	1061.57	985.644	965.8	134.83		944.008	737.475	946.218	856.612	1042.49	700.393	851.915	862.475	1026.28	885.32	117.39
195	789.68	746.606	873.869	627.02	722.677	619.155	817.431	661.33	673.885	764.383	662.896	723.54	78.75		1074.6	761.559	1007.83	786.449	1071	1063.51	985.644	964.37	134.46		944.008	739.44	954.568	849.433	1050.59	700.393	847.986	874.754	1030.21	887.93	119.77
196	770.101	743.778	888.952	634.696	730.943	624.057	826.775	661.33	686.813	761.959	665.158	726.78	78.87		1072.66	761.559	1004.43	788.391	1089.3	1063.51	979.538	965.63	136.07		942.043	743.615	964.636	847.136	1065.08	696.464	841.847	878.684	1036.35	890.65	124.25
197	773.147	738.93	916.29	645.2	739.645	624.057	833.169	655.673	692.065	764.383	672.323	732.26	83.78		1070.72	761.559	999.188	788.391	1094.85	1061.57	978.383	964.95	136.19		940.079	749.754	966.847	847.136	1075.15	686.149	835.707	880.894	1042.49	891.58	128.46
198	781.413	736.102	928.544	652.876	753.568	643.665	836.12	653.063	694.893	764.383	672.323	737.9	84.37		1081.81	776.683	993.949	788.391	1096.79	1059.63	977.063	967.76	133.89		946.218	770.138	974.951	847.136	1083.5	681.975	831.532	880.894	1046.66	895.89	129.92
199	798.381	733.678	943.628	665.805	756.178	670.06	836.12	647.407	699.741	769.635	667.798	744.4	85.75		1081.81	782.39	1002.59	786.449	1096.79	1070.72	983.168	971.99	134.67		946.218	774.312	979.126	868.672	1093.57	675.835	829.568	878.684	1048.62	899.4	132.47
200	804.038	736.102	955.882	678.733	773.146	691.931	823.333	647.407	699.741	774.887	660.256	749.59	86.12		1079.87	788.098	1006	786.449	1096.79	1072.66	986.799	973.81	133.51		950.147	776.277	979.126	883.029	1101.92	669.696	827.358	850.197	1046.66	898.27	135.75
201	826.227	754.283	961.538	699.741	792.725	703.997	804.643	650.017	692.065	793.067	660.256	758.05	86.64		1079.87	790.095	1006	784.508	1098.46	1074.33	987.954	974.46	133.98		950.147	776.277	981.09	890.207	1110.02	661.591	839.636	839.882	1044.7	899.28	138.58
202	845.806	767.211	967.666	715.094	795.336	703.997	747.59	661.33	689.641	800.743	660.256	759.52	87.07		1081.81	793.805	1000.76	786.449	1102.34	1074.33	989.274	975.54	133.38		952.358	776.277	976.915	895.088	1111.98	661.591	845.776	825.639	1038.56	898.24	138.48
203	871.041	795.895	967.666	728.022	795.336	701.735	709.719	677.863	684.389	808.823	662.896	763.94	89.97		1083.76	795.803	997.355	790.055	1109.55	1059.63	990.429	975.22	131.75		952.358	776.277	974.951	897.385	1111.98	657.417	854.126	815.324	1036.35	897.35	139.31
204	887.574	816.5	967.666	733.274	784.024	701.735	700.374	694.831	681.561	811.248	672.323	768.28	90.85		1089.3	795.803	993.949	791.996	1124.53	1050.48	991.584	976.81	133.75		950.147	772.102	970.776	895.088	1111.98	657.417	858.301	811.149	1032.42	895.49	139.05
205	901.497	850.436	967.666	736.102	770.101	703.997	693.98	703.098	679.137	811.248	677.225	772.23	93.96		1085.42	795.803	992.116	791.996	1130.07	1046.87	991.584	976.27	133.89		935.904	768.173	968.811	890.207	1099.71	661.591	862.23	805.01	1030.21	891.32	135.53
206	921.076	871.041	961.538	720.346	742.255	716.44	706.768	722.677	679.137	811.248	679.864	775.67	95.25		1083.76	808.929	1011.24	791.996	1133.68	1044.93	991.584	980.87	131.85		933.939	768.173	968.811	887.91	1093.57	665.766	862.23	835.707	1030.21	894.03	131.31
207	924.121	881.545	943.628	709.842	714.41	720.965	741.196	728.333	684.389	811.248	677.225	776.08	93.06		1102.06	812.925	1018.31	784.508	1135.62	1054.08	989.274	985.25	136.68		929.764	768.173	964.636	885.326	1089.64	669.696	856.09	850.197	1046.66	895.58	131.05
208	918.465	889.221	919.118	694.489	686.13	747.738	766.772	731.378	686.813	811.248	674.962	775.12	90.75		1109.55	816.634	1018.31	778.961	1135.62	1056.02	987.954	986.15	138.53		927.8	768.173	960.707	883.029	1083.5	675.835	849.951	866.405	1054.76	896.68	129.2
209	907.153	889.221	904.035	681.561	669.596	759.804	795.298	736.599	694.893	808.823	674.962	774.72	88.77		1115.1	816.634	1016.48	778.961	1122.58	1056.02	986.799	984.65	137.05		923.625	768.173	960.707	902.267	1077.36	678.045	845.776	878.684	1058.94	899.29	127.96
210	884.963	876.293	879.996	660.553	661.33	774.51	833.169	739.645	699.741	805.995	674.962	771.92	85.58		1118.7	812.925	1007.83	778.961	1118.98	1039.38	984.323	980.16	136.14		931.729	768.173	964.636	904.564	1073.18	684.185	843.811	887.033	1060.9	902.02	126.65
211	851.462	860.941	858.786	645.2	661.33	781.674	880.386	742.255	699.741	800.743	674.962	768.86	84.3		1118.7	807.217	997.355	777.297	1117.04	1035.78	987.954	977.33	136.86		935.904	770.138	968.811	911.742	1071.22	688.114	839.636	876.719	1054.76	901.89	125.17
212	823.616	842.76	855.486	637.524	677.863	783.937	918.257	742.255	702.569	787.815	674.962	767.91	84.37		1115.1	807.217	992.116	778.961	1115.1	1033.84	990.429	976.11	135.29		942.043	788.556	981.09	916.624	1089.64	688.114	837.672	868.615	1054.76	907.46	127.58
213	792.725	829.832	846.531	632.272	691.786	779.412	962.522	739.645	704.994	785.391	674.962	767.28	88.69		1111.49	807.217	988.711	782.844	1115.1	1031.89	990.429	975.38	133.54		948.183	794.696	991.405	918.921	1097.74	688.114	837.672	862.475	1054.76	910.44	129.61
214	773.147	808.823	858.786	632.272	722.677	776.772	1000.39	733.989	702.569	785.391	672.323	769.74	95.04		1096.51	810.927	985.044	782.844	1124.53	1020.8	987.954	972.66	131.21		956.287	800.835	999.509	916.624	1110.02	686.149	841.847	856.336	1060.9	914.28	133.4
215	773.147	785.391	871.041	634.696	744.866	766.968	997.442	725.722	699.741	785.391	667.798	768.38	94.72		1092.91	816.634	985.044	782.844	1130.07	1009.71	985.644	971.84	129.94		962.426	802.8	1005.65	914.04	1120.33	675.835	847.986	847.986	1063.11	915.57	138.44
216	781.413	772.463	882.824	637.524	756.178	766.968	965.965	722.677	699.741	795.491	665.158	767.85	89.33		1090.97	818.632	995.521	778.961	1133.68	1013.59	984.323	973.67	131.34		964.636	811.149	1009.82	909.445	1128.44	673.87	851.915	844.057	1071.22	918.28	141.11
217	789.68	770.039	892.251	647.624	767.49	769.608	946.783	720.066	699.741	800.743	660.256	769.48	86.33		1087.36	820.344	999.188	778.961	1135.62	1015.25	986.799	974.79	131.1		964.636	813.114	1003.68	909.445	1132.61	671.906	851.915	862.475	1085.46	921.69	142.56
218	795.336	767.211	913.462	658.129	773.146	771.87	908.912	708.754	704.994	813.672	657.994	770.32	82.84		1083.76	820.344	1000.76	782.844	1135.62	1008.04	986.799	974.02	129.33		964.636	817.289	999.509	909.445	1136.54	675.835	841.847	872.544	1091.6	923.25	142.83
219	817.96	772.463	922.417	668.633	781.413	779.412	845.465	697.442	713.074	826.6	657.994	771.17	77.44		1079.87	816.634	1000.76	793.937	1131.74	1004.16	984.323	973.06	125.83		962.426	819.253	999.509	916.624	1136.54	678.045	837.672	880.894	1093.81	924.98	142.31
220	845.806	782.967	925.245	676.309	789.68	788.839	776.116	686.565	720.75	831.852	665.158	771.75	76.12		1065.17	816.634	990.282	793.937	1130.07	1015.25	984.323	970.81	123.73		960.462	819.253	997.544	923.802	1136.54	684.185	829.568	884.823	1095.78	925.77	141.57
221	873.651	785.391	940.328	683.985	792.725	810.709	719.063	680.909	723.174	834.68	672.323	774.27	83.02		1063.51	822.342	992.116	793.937	1126.19	1020.8	983.168	971.72	121.9		958.497	819.253	993.369	933.278	1128.44	696.464	825.393	895.138	1099.95	927.75	137.85
222	901.497	795.895	955.882	689.237	789.68	825.415	681.192	680.909	728.426	834.68	674.962	777.98	91.73		1059.63	826.052	993.949	791.996	1126.19	1028.29	982.013	972.59	121.73		958.497	813.114	993.369	942.754	1124.26	704.568	823.428	897.348	1099.95	928.59	136.24
223	926.732	803.571	986.048	691.661	770.101	849.548	643.321	683.519	728.426	834.68	687.029	782.24	104.23		1067.12	830.047	997.355	797.543	1126.19	1019.14	982.013	974.2	119.96		956.287	811.149	993.369	947.635	1120.33	706.532	837.672	899.312	1081.53	928.2	131.2
224	965.889	806.399	1001.13	691.661	750.522	856.712	640.37	700.487	723.174	834.68	687.029	787.1	112.35		1067.12	831.759	995.521	806.695	1133.68	1011.65	984.323	975.82	118.57		956.287	811.149	993.369	947.635	1120.33	706.532	845.776	899.312	1077.36	928.64	129.92
225	982.858	814.076	1016.21	671.057	739.645	859.351	668.896	722.677	720.75	818.924	687.029	791.04	115.15		1057.96	833.756	978.234	810.578	1141.17	1008.04	984.323	973.44	117.37		956.287	811.149	993.369	949.932	1118.12	706.532	851.915	887.033	1073.18	927.5	128.91
226	991.124	827.004	1022.34	663.381	697.442	851.81	700.374	736.599	720.75	808.823	687.029	791.52	117.1		1070.72	833.756	971.161	812.242	1144.77	1006.1	980.693	974.21	119.33		968.566	813.114	1003.68	933.278	1126.47	704.568	858.301	876.719	1071.22	928.44	131.3
227	991.124	845.184	1019.04	658.129	675.252	859.351	741.196	759.224	728.426	803.571	689.291	797.25	116.07		1070.72	833.756	969.328	814.183	1146.71	1017.2	978.383	975.75	119.92		974.705	819.253	1009.82	926.099	1130.4	694.253	862.23	868.615	1069.25	928.29	134.22
228	982.858	848.012	1010.09	650.452	666.551	868.778	766.772	764.88	733.678	795.491	691.931	798.14	114.09		1072.66	831.759	967.756	810.578	1141.17	1022.74	975.908	974.65	120.44		978.88	825.393	1013.75	918.921	1134.58	694.253	854.126	862.475	1067.04	927.71	135.53
229	971.545	848.012	1001.13	647.624	666.551	885.747	795.298	767.49	726.002	790.643	691.931	799.27	112.36		1089.3	831.759	985.044	806.695	1141.17	1026.35	972.277	978.94	123.93		985.02	846.022	1019.89	916.624	1138.75	694.253	841.847	858.301	1067.04	929.75	136.56
230	932.388	816.5	973.793	645.2	666.551	898.19	813.988	775.757	717.922	793.067	682.127	792.32	104.55		1104	831.759	990.282	805.031	1139.22	1028.29	972.277	981.55	126.36		987.23	852.161	1030.21	909.445	1138.75	694.253	831.532	858.301	1067.04	929.88	138.1
231	896.276	788.219	946.456	652.876	677.863	910.256	839.563	778.803	715.498	805.995	677.225	789.91	96.64		1124.25	831.759	993.949	805.031	1139.22	1011.65	972.277	982.59	129.07		989.194	858.301	1034.38	933.278	1138.75	694.253	821.218	872.544	1081.53	935.94	139.86
232	871.041	770.039	931.373	665.805	700.487	910.256	845.465	778.803	713.074	816.5	674.962	788.89	89.39		1146.43	845.171	993.949	819.73	1146.71	1006.1	972.277	990.05	128.83		989.194	860.265	1038.31	938.159	1136.54	694.253	813.114	878.684	1085.46	937.11	140.72
233	843.195	746.606	916.29	676.309	722.677	910.256	845.465	778.803	717.922	839.932	677.225	788.61	83.21		1153.92	852.876	979.805	825.277	1146.71	1002.5	972.277	990.48	127.76		987.23	866.405	1040.52	942.754	1110.02	696.464	802.8	887.033	1085.46	935.41	136.28
234	837.539	741.354	895.079	686.813	739.645	912.519	836.12	770.101	720.75	844.78	682.127	787.89	77.32		1148.38	856.586	976.4	827.218	1144.77	1022.74	972.277	992.62	125.74		981.09	872.544	1040.52	945.338	1103.88	700.393	798.87	891.208	1081.53	935.04	133.58
235	837.539	738.93	886.124	704.994	747.912	915.158	842.514	767.49	726.002	847.608	684.766	790.82	74.17		1165.02	860.295	974.567	827.218	1144.77	1030.23	972.277	996.34	128.97		981.09	876.719	1028.24	949.932	1099.71	702.603	796.66	899.312	1073.18	934.16	129.94
236	840.15	738.93	876.697	712.67	753.568	912.519	820.382	756.178	728.426	850.032	689.291	788.99	70.42		1176.11	860.295	988.711	814.183	1148.38	1019.14	971.122	996.85	134.37		981.09	880.648	1022.1	954.813	1093.57	712.672	806.975	901.277	1073.18	936.26	124.62
237	862.339	757.111	873.869	715.094	767.49	900.452	795.298	750.957	730.85	855.284	689.291	790.73	68.17		1187.2	852.876	995.521	812.242	1150.32	1011.65	969.967	997.11	138.77		981.09	882.859	1011.79	957.111	1093.57	716.847	813.114	905.452	1073.18	937.22	121.83
238	876.697	767.211	879.996	707.418	778.803	888.386	769.723	747.912	736.102	858.112	689.291	790.88	69.16		1174.17	850.878	997.355	810.578	1163.35	1006.1	969.967	996.06	139.03		981.09	882.859	1003.68	961.992	1111.98	722.986	821.218	903.487	1071.22	940.06	121.87
239	898.886	780.139	882.824	699.741	787.069	866.516	696.931	747.912	736.102	855.284	689.291	785.52	75.14		1174.17	850.878	997.355	817.788	1166.96	1013.59	971.122	998.84	138.24		995.334	882.859	997.544	959.695	1120.33	724.951	829.568	899.312	1071.22	942.31	122.38
240	929.777	782.967	913.462	686.813	800.992	837.481	636.927	747.912	736.102	852.86	699.095	784.04	89.33		1177.77	850.878	985.044	823.335	1168.9	1015.25	972.277	999.07	138.32		997.299	882.859	993.369	957.111	1126.47	724.951	831.532	895.138	1077.36	942.9	124.14
241	946.31	790.643	931.373	681.561	812.304	815.611	608.4	745.301	726.002	850.032	713.801	783.76	97.88		1177.77	860.295	979.805	827.218	1168.9	1017.2	973.432	1000.66	135.96		1001.47	882.859	989.194	957.111	1132.61	724.951	835.707	893.173	1081.53	944.29	125.52
242	982.858	793.471	946.456	671.057	814.915	796.38	605.449	739.645	717.922	837.104	718.326	783.96	106.7		1168.62	862.293	976.4	828.882	1153.92	1008.04	972.277	995.78	130.15		1001.47	882.859	999.509	957.111	1140.72	724.951	825.393	893.173	1099.95	947.24	131.27
243	1022.02	803.571	952.583	671.057	823.181	776.772	618.237	731.378	713.074	829.428	730.769	788.37	112.72		1161.13	862.293	974.567	821.671	1153.92	1004.16	972.277	992.86	130.06		1001.47	884.823	1003.68	981.23	1142.68	724.951	817.289	891.208	1106.09	950.38	134.15
244	1038.55	795.895	955.882	668.633	814.915	766.968	662.503	720.066	707.822	826.6	742.836	790.97	111.46		1170.56	852.876	976.4	819.73	1153.92	998.613	971.122	991.89	134.08		1003.44	892.927	1011.79	990.706	1142.68	718.811	811.149	891.208	1112.23	952.77	137.45
245	1041.59	790.643	955.882	668.633	798.381	757.542	706.768	714.41	707.822	826.6	752.262	792.78	108.19		1172.23	850.878	979.805	816.125	1155.86	1009.71	967.492	993.16	136.16		1003.44	907.417	1017.93	997.884	1142.68	712.672	805.01	909.627	1112.23	956.54	138.57
246	1047.25	788.219	961.538	678.733	787.069	766.968	722.506	714.41	715.498	826.6	769.231	798	106.78		1170.56	850.878	981.639	814.183	1172.5	1013.59	966.337	995.67	139.73		1003.44	911.346	1022.1	1000.18	1138.75	706.532	798.87	917.731	1114.19	957.02	140.25
247	1047.25	777.715	964.838	689.237	773.146	776.772	753.984	717.02	723.174	847.608	762.066	802.98	104.81		1177.77	850.878	983.472	814.183	1178.05	1015.25	966.337	997.99	142.41		1001.47	917.485	1026.03	1005.06	1124.26	696.464	798.87	925.835	1116.16	956.85	140.44
248	1024.63	761.959	964.838	699.741	750.522	781.674	763.329	728.333	730.85	865.789	754.902	802.41	99.76		1181.66	850.878	978.234	814.183	1179.72	1011.65	967.492	997.69	143.58		999.509	921.66	1030.21	1007.36	1110.02	692.289	798.87	934.185	1116.16	956.7	139.33
249	988.514	759.535	964.838	707.418	730.943	793.741	776.116	742.255	736.102	873.465	750	802.08	92.23		1179.72	860.295	965.923	827.218	1179.72	1017.2	972.277	1000.33	139.16		999.509	923.625	1024.07	993.003	1101.92	690.324	819.253	938.114	1110.02	955.54	133.96
250	963.279	749.03	952.583	720.346	714.41	808.447	779.067	747.912	741.354	876.293	747.738	800.04	86.04		1177.77	864.291	962.518	832.765	1165.02	1022.74	973.432	999.79	134.07		999.509	927.8	1019.89	990.706	1089.64	686.149	827.358	942.289	1110.02	954.82	131.86
251	932.388	746.606	946.456	730.85	703.098	822.775	779.067	761.834	746.606	876.293	750	799.63	79.53		1177.77	866.003	960.684	832.765	1161.41	1017.2	971.122	998.14	133.06		999.509	927.8	1013.75	985.824	1077.36	680.01	833.497	942.289	1110.02	952.23	130.67
252	898.886	746.606	946.456	738.526	700.487	834.842	779.067	761.834	741.354	860.537	750	796.24	74.05		1179.72	866.003	976.4	834.429	1161.41	1011.65	971.122	1000.1	132.44		999.509	929.764	1007.61	981.23	1062.87	678.045	843.811	942.289	1114.19	951.04	128.52
253	873.651	757.111	940.328	738.526	705.708	849.548	747.59	764.88	733.678	855.284	750	792.39	70.95		1194.41	866.003	985.044	828.882	1161.41	1006.1	965.016	1000.98	136.97		1003.44	929.764	1001.47	995.587	1058.94	690.324	849.951	936.149	1116.16	953.53	125
254	865.385	770.039	919.118	723.174	722.677	856.712	725.457	775.757	728.426	850.032	752.262	789.91	67.01		1201.9	860.295	990.282	825.277	1170.56	1015.25	963.861	1003.92	142.26		1003.44	927.8	997.544	1005.06	1054.76	698.428	849.951	928.045	1118.37	953.71	123.3
255	865.385	772.463	910.162	709.842	739.645	856.712	678.241	781.413	720.75	847.608	754.902	785.19	71.03		1203.84	860.295	993.949	823.335	1172.5	1022.74	963.861	1005.79	143.56		1003.44	919.696	991.405	1009.94	1054.76	704.568	841.847	923.87	1122.3	952.43	123.65
256	871.041	798.319	910.162	691.661	764.445	854.449	636.927	789.68	715.498	847.608	759.804	785.42	78.93		1205.51	862.293	986.877	821.671	1174.17	1026.35	963.861	1005.82	144.49		1003.44	917.485	989.194	1007.36	1069.01	710.707	837.672	917.731	1134.58	954.13	126.36
257	884.963	814.076	913.462	676.309	773.146	851.81	608.4	795.336	720.75	876.293	764.706	789.02	89.31		1205.51	862.293	981.639	828.882	1176.11	1017.2	967.492	1005.59	143.16		1003.44	915.521	987.23	1002.77	1073.18	714.882	835.707	913.556	1138.75	953.89	126.76
258	915.855	827.004	913.462	671.057	781.413	844.646	596.105	798.381	728.426	889.221	769.231	794.07	95.92		1198.3	860.295	979.805	832.765	1166.96	1011.65	969.967	1002.82	139.09		1003.44	911.346	993.369	1019.42	1101.92	714.882	827.358	911.591	1142.93	958.47	133.46
259	935.433	839.932	913.462	668.633	792.725	822.775	596.105	789.68	733.678	902.149	771.87	796.95	99.01		1198.3	854.588	978.234	832.765	1166.96	1026.35	969.967	1003.88	140.4		1003.44	911.346	1001.47	1026.6	1114.19	704.568	821.218	911.591	1144.89	959.92	139.29
260	974.591	858.112	919.118	691.661	798.381	800.905	627.582	787.069	746.606	907.401	774.133	807.78	97.27		1201.9	852.876	986.877	832.765	1178.05	1035.78	968.647	1008.13	143.79		1003.44	929.764	1015.96	1031.48	1124.26	700.393	821.218	928.045	1144.89	966.61	141.2
261	1013.75	868.617	925.245	715.094	809.259	779.412	671.847	787.069	754.283	915.078	764.706	818.58	96.85		1203.84	852.876	988.711	828.882	1196.36	1042.99	962.706	1010.91	149.2		995.334	938.114	1026.03	1036.07	1134.58	698.428	839.636	934.185	1144.89	971.92	140.9
262	1035.94	879.121	946.456	741.354	812.304	766.968	716.112	784.459	757.111	920.33	764.706	829.53	96.91		1203.84	854.588	992.116	828.882	1205.79	1041.32	961.386	1012.56	150.82		991.159	946.218	1036.35	1036.07	1144.89	696.464	851.915	940.324	1144.89	976.48	141.52
263	1044.2	881.545	964.838	772.463	798.381	747.738	741.196	784.459	759.535	920.33	764.706	834.49	97.67		1198.3	862.293	992.116	828.882	1207.45	1048.53	961.386	1014.14	148.95		989.194	956.532	1042.49	1036.07	1148.82	694.253	856.09	946.464	1138.75	978.74	141.2
264	1041.59	881.545	967.666	793.067	781.413	742.836	782.51	784.459	757.111	902.149	776.772	837.37	92.83		1198.3	873.708	971.161	843.858	1207.45	1050.48	961.386	1015.19	144.88		989.194	966.601	1042.49	1036.07	1148.82	692.289	851.915	950.393	1128.44	978.47	140.48
265	1016.36	879.121	979.921	800.743	750.522	737.934	817.431	784.459	751.858	889.221	779.035	835.15	90.16		1196.36	875.42	964.351	845.522	1194.69	1039.38	963.861	1011.37	140.87		993.369	974.951	1042.49	1036.07	1146.86	690.324	847.986	952.603	1126.47	979.01	140.81
266	982.858	863.365	988.876	800.743	720.066	745.475	851.859	784.459	749.03	878.717	786.199	831.97	86.95		1203.84	879.415	959.113	836.37	1190.81	1037.44	963.861	1010.12	143.14		995.334	976.915	1024.07	1036.07	1122.3	690.324	847.986	952.603	1122.3	974.21	135.84
267	943.7	850.436	992.176	790.643	697.442	747.738	864.647	784.459	746.606	868.213	786.199	824.75	84.66		1205.51	879.415	967.756	836.37	1189.14	1033.84	961.386	1010.49	142.73		999.509	976.915	1013.75	1036.07	1114.19	690.324	864.44	936.149	1118.37	972.19	132.51
268	910.198	842.76	995.004	774.887	689.175	750	873.992	781.413	744.182	860.537	786.199	818.94	83.26		1203.84	873.708	974.567	836.37	1189.14	1019.14	957.756	1007.79	142.84		1003.44	964.636	1005.65	1053.02	1105.84	694.253	884.823	923.87	1114.19	972.19	129.39
269	876.697	827.004	997.832	756.707	686.13	750	877.435	773.146	741.354	855.284	786.199	811.62	82.58		1198.3	873.708	976.4	841.917	1211.33	1035.78	950.495	1012.56	146.12		1007.61	956.532	995.334	1072.25	1097.74	696.464	892.927	915.766	1110.02	971.63	128.6
270	862.339	803.571	1019.04	738.526	697.442	757.542	889.731	767.49	738.93	873.465	786.199	812.21	87.78		1198.3	881.127	964.351	843.858	1214.94	1042.99	949.34	1013.56	146.3		1011.79	952.358	991.405	1096.09	1093.57	700.393	897.102	905.452	1106.09	972.69	129.57
271	862.339	801.147	1043.55	720.346	717.02	762.443	889.731	767.49	744.182	878.717	786.199	815.74	92.31		1201.9	885.122	959.113	843.858	1218.54	1044.93	949.34	1014.69	147.68		1015.72	948.183	987.23	1100.97	1089.64	704.568	901.277	901.277	1103.88	972.53	128.5
272	867.995	801.147	1067.59	704.994	736.599	764.706	864.647	770.101	749.03	886.393	786.199	818.13	96.4		1203.84	885.122	957.279	836.37	1214.94	1026.35	952.97	1010.98	148.1		1017.93	948.183	983.055	1100.97	1085.46	706.532	888.998	901.277	1103.88	970.7	128.47
273	876.697	808.823	1077.02	696.913	747.912	764.706	833.169	770.101	757.111	889.221	783.937	818.69	97.93		1203.84	871.71	979.805	836.37	1209.39	1013.59	960.231	1010.71	147.2		1017.93	946.218	983.055	1096.09	1103.88	706.532	880.648	921.906	1110.02	974.03	130.4
274	898.886	824.58	1085.97	694.489	767.49	764.706	801.2	775.757	770.039	889.221	783.937	823.3	99.7		1205.51	866.003	983.472	834.429	1207.45	1024.68	961.386	1011.85	148.34		1017.93	956.532	983.055	1086.61	1111.98	700.393	874.509	928.045	1116.16	975.02	132.81
275	926.732	837.508	1088.8	691.661	781.413	779.412	776.116	775.757	772.463	889.221	783.937	827.55	102.32		1196.36	860.295	985.044	834.429	1207.45	1028.29	961.386	1010.46	147.35		1015.72	958.497	995.334	1084.03	1122.3	692.289	866.405	934.185	1118.37	976.35	136.86
276	963.279	855.688	1082.67	702.165	795.336	781.674	756.935	778.803	777.715	873.465	788.839	832.42	102.85		1194.41	860.295	983.472	853.01	1213	1009.71	955.446	1009.91	144.89		1013.75	966.601	999.509	1079.43	1132.61	684.185	866.405	938.114	1118.37	977.66	139.7
277	991.124	866.193	1070.89	709.842	798.381	788.839	751.033	795.336	777.715	862.961	788.839	836.47	102.21		1194.41	860.295	969.328	856.616	1209.39	1004.16	954.125	1006.9	144.02		1013.75	972.986	1007.61	1096.09	1140.72	678.045	864.44	944.253	1118.37	981.81	144.13
278	1022.02	873.869	1034.6	712.67	812.304	798.643	753.984	795.336	772.463	860.537	788.839	838.66	99		1194.41	873.708	959.113	856.616	1201.9	998.613	954.125	1005.5	140.62		1017.93	979.126	1009.82	1110.44	1148.82	671.906	864.44	948.428	1118.37	985.48	148.32
279	1055.52	876.293	1013.39	720.346	817.96	808.447	791.855	795.336	767.211	855.284	788.839	844.59	98.1		1205.51	873.708	953.874	856.616	1201.9	995.008	955.446	1006.01	143.41		1024.07	981.09	1013.75	1112.74	1140.72	667.731	878.684	948.428	1114.19	986.82	147.01
280	1066.83	873.869	988.876	728.022	817.96	805.807	826.775	795.336	757.111	852.86	788.839	845.66	95.55		1209.39	873.708	950.207	845.522	1213	1011.65	957.756	1008.75	148.82		1040.28	987.23	1015.96	1117.62	1130.4	667.731	884.823	946.464	1114.19	989.41	146.39
281	1066.83	842.76	967.666	728.022	806.648	805.807	848.908	789.68	751.858	852.86	783.937	840.45	93.55		1209.39	871.71	965.923	843.858	1211.33	1017.2	957.756	1011.02	148.18		1048.62	989.194	1009.82	1110.44	1118.12	667.731	892.927	928.045	1114.19	986.57	144.56
282	1066.83	816.5	955.882	725.598	792.725	791.478	893.173	778.803	741.354	858.112	783.937	836.76	96.66		1205.51	866.003	969.328	843.858	1198.3	1020.8	957.756	1008.79	145.21		1052.55	989.194	997.544	1103.26	1099.71	667.731	897.102	921.906	1114.19	982.58	141.81
283	1033.33	798.319	955.882	717.922	761.834	774.51	931.045	775.757	736.102	862.961	783.937	830.15	97.07		1205.51	858.583	971.161	843.858	1198.3	1024.68	950.495	1007.51	146.87		1054.76	976.915	983.055	1091.2	1089.64	680.01	899.067	913.556	1138.75	980.77	139.71
284	994.17	788.219	952.583	715.094	739.645	757.542	978.261	770.101	730.85	862.961	783.937	824.85	99.39		1205.51	854.588	967.756	851.069	1198.3	1008.04	948.185	1004.78	146.35		1054.76	970.776	966.847	1105.56	1087.43	680.01	899.067	909.627	1149.07	980.35	142.84
285	965.889	793.471	964.838	704.994	714.41	750	1022.53	753.568	728.426	862.961	781.674	822.07	108.43		1213	854.588	955.446	854.674	1198.3	998.613	945.71	1002.9	148.23		1054.76	968.811	946.218	1105.56	1083.5	681.975	884.823	909.627	1153	976.47	144.04
286	932.388	801.147	982.749	696.913	700.487	747.738	1044.66	750.957	726.002	865.789	783.937	821.16	113.45		1216.6	854.588	950.207	862.163	1216.88	989.461	950.495	1005.77	152.15		1054.76	968.811	931.975	1108.15	1085.46	681.975	876.719	931.975	1163.31	978.13	146.17
287	907.153	814.076	982.749	696.913	708.754	745.475	1063.84	750.957	726.002	865.789	783.937	822.33	114.25		1218.54	858.583	946.802	864.104	1222.43	983.914	952.97	1006.76	153.12		1050.59	968.811	931.975	1105.56	1105.84	681.975	870.58	936.149	1169.45	980.1	149.01
288	901.497	824.58	982.749	696.913	720.066	745.475	1066.79	756.178	726.002	862.961	783.937	824.29	113.06		1218.54	871.71	946.802	865.768	1222.43	991.403	952.97	1009.95	150.63		1034.14	983.055	931.975	1131.98	1124.26	667.731	866.405	942.289	1171.66	983.72	157.16
289	904.542	848.012	992.176	717.922	736.599	754.902	1054.5	764.88	726.002	860.537	793.741	832.16	107.35		1211.05	877.418	962.518	865.768	1218.54	996.949	943.234	1010.78	146.73		1030.21	989.194	936.149	1144.04	1136.54	661.591	866.405	942.289	1175.59	986.89	161.82
290	912.809	866.193	995.004	733.274	761.834	757.542	1003.84	770.101	720.75	839.932	786.199	831.59	96.47		1211.05	879.415	971.161	851.069	1203.84	1000.55	942.079	1008.45	145.2		1028	999.509	942.289	1148.63	1148.82	655.452	866.405	942.289	1175.59	989.66	165.12
291	932.388	873.869	1003.96	746.202	784.024	759.804	959.571	775.757	715.498	821.752	779.035	831.99	91.55		1209.39	881.127	974.567	847.464	1201.9	983.914	943.234	1005.94	144.85		1026.03	1009.82	952.358	1151.22	1159.14	647.348	880.648	938.114	1173.62	993.14	167.11
292	955.012	876.293	1010.09	756.707	795.336	769.608	918.257	778.803	710.246	811.248	771.87	832.13	89.88		1209.39	879.415	974.567	847.464	1201.9	987.797	945.71	1006.61	144.83		1024.07	1015.96	956.532	1141.45	1165.28	645.138	888.998	934.185	1157.17	992.09	164.61
293	985.468	842.76	1013.39	756.707	809.259	774.51	880.386	781.413	707.822	803.571	771.87	829.74	90.83		1211.05	866.003	959.113	847.464	1203.84	978.368	950.495	1002.33	148.25		1032.17	1017.93	960.707	1136.86	1142.68	645.138	895.138	917.731	1155.21	989.28	161.53
294	1013.75	816.5	1022.34	756.707	820.571	774.51	864.647	781.413	702.569	803.571	781.674	830.75	96.44		1213	862.293	952.04	851.069	1224.09	983.914	950.495	1005.27	153.59		1036.35	1019.89	962.672	1129.68	1128.44	653.487	905.206	907.417	1155.21	988.71	156.92
295	1038.55	795.895	1046.38	751.454	826.227	786.576	851.859	795.336	699.741	805.995	781.674	834.52	104.83		1211.05	862.293	944.968	864.104	1235.18	991.403	948.185	1008.17	154.17		1038.31	1017.93	966.847	1144.04	1110.02	657.417	913.556	897.348	1155.21	988.96	155.77
296	1052.91	801.147	1070.89	749.03	837.539	798.643	880.386	795.336	699.741	813.672	771.87	842.83	112.28		1209.39	862.293	943.397	867.71	1235.18	991.403	944.554	1007.7	153.6		1040.28	1007.61	968.811	1151.22	1097.74	680.01	903.242	891.208	1179.76	991.1	154.22
297	1049.86	814.076	1082.67	728.022	840.15	808.447	902.518	798.381	699.741	834.68	762.066	847.33	115.98		1198.3	881.127	957.279	873.256	1220.48	980.309	940.924	1007.38	143.44		1046.41	1001.47	968.811	1155.81	1087.43	681.975	897.102	884.823	1192.04	990.65	156.58
298	1038.55	816.5	1077.02	723.174	840.15	810.709	937.438	804.038	699.741	847.608	752.262	849.74	115.93		1196.36	888.832	962.518	873.256	1216.88	972.821	940.924	1007.37	140.99		1046.41	1001.47	950.393	1148.63	1101.92	688.114	888.998	882.859	1204.32	990.35	158.64
299	1002.44	816.5	1070.89	715.094	837.539	813.348	978.261	812.304	699.741	855.284	750	850.13	114.15		1196.36	892.542	965.923	876.862	1216.88	965.61	940.924	1007.87	140.06		1048.62	999.509	940.079	1144.04	1111.98	690.324	882.859	901.277	1212.43	992.35	159.38
300	974.591	816.5	1055.81	707.418	828.837	820.513	1006.79	812.304	702.569	860.537	747.738	848.51	112.38		1196.36	894.54	964.351	876.862	1218.54	963.669	943.234	1008.22	140.2		1048.62	997.544	936.149	1139.16	1130.4	690.324	880.648	911.591	1218.57	994.78	161.36
301	949.356	827.004	1040.25	704.994	820.571	822.775	1051.05	809.259	702.569	873.465	745.098	849.67	114.65		1198.3	892.542	944.968	876.862	1239.07	972.821	945.71	1010.04	146.74		1032.17	997.544	923.87	1151.22	1128.44	688.114	880.648	923.87	1220.78	994.07	162.76
302	921.076	852.86	1003.96	699.741	792.725	827.677	1066.79	806.648	702.569	881.141	747.738	845.72	111.58		1205.51	892.542	936.325	875.198	1248.22	974.762	944.554	1011.02	151.59		1021.86	1017.93	915.521	1158.39	1120.33	681.975	882.859	936.149	1224.71	995.52	164.6
303	898.886	871.041	979.921	702.165	767.49	827.677	1076.63	798.381	702.569	883.969	750	841.7	110.79		1207.45	892.542	929.252	875.198	1249.88	978.368	942.079	1010.68	153.1		1017.93	1028.24	913.556	1162.99	1110.02	671.906	903.242	942.289	1220.78	996.77	164.41
304	896.276	884.373	949.755	704.994	750.522	820.513	1070.23	789.68	702.569	881.141	750	836.37	107.82		1207.45	909.664	929.252	875.198	1246.28	978.368	940.924	1012.45	150.17		1013.75	1040.52	911.591	1162.99	1099.71	655.452	911.346	944.253	1216.6	995.13	166.78
305	896.276	886.797	922.417	709.842	750.522	808.447	1044.66	775.757	707.822	868.213	747.738	828.95	99.79		1207.45	915.371	944.968	889.897	1229.64	965.61	938.449	1013.05	142.51		1009.58	1050.59	911.591	1141.45	1089.64	647.348	919.696	930.01	1216.6	990.72	165.97
306	912.809	884.373	904.035	709.842	750.522	793.741	1003.84	767.49	710.246	860.537	745.098	822.05	92.09		1207.45	917.369	950.207	893.502	1216.88	960.063	939.604	1012.15	138.4		1009.58	1054.76	911.591	1136.86	1085.46	638.998	927.8	919.696	1222.74	989.72	168.67
307	955.012	866.193	895.079	715.094	764.445	779.412	978.261	761.834	694.893	860.537	745.098	819.62	91.98		1220.48	917.369	952.04	895.443	1216.88	954.516	942.079	1014.12	141.27		1034.14	1058.94	925.835	1131.98	1085.46	632.859	931.975	911.591	1228.88	993.52	171.06
308	977.202	842.76	897.907	728.022	792.725	779.412	946.783	759.224	684.389	860.537	754.902	820.35	88.52		1214.94	919.366	950.207	891.838	1216.88	965.61	944.554	1014.77	139.43		1042.49	1058.94	933.939	1141.45	1089.64	628.929	933.939	909.627	1235.02	997.11	174.31
309	1013.75	821.752	910.162	730.85	837.539	776.772	902.518	759.224	676.713	860.537	759.804	822.69	91.46		1213	923.076	934.491	889.897	1216.88	971.157	944.554	1013.29	139.88		1050.59	1058.94	940.079	1151.22	1097.74	626.719	933.939	917.731	1241.16	1002.01	177
310	1044.2	824.58	928.544	733.274	857.118	783.937	864.647	759.224	676.713	865.789	764.706	827.52	96.78		1211.05	934.491	924.014	886.291	1220.48	967.274	940.924	1012.08	141.24		1062.87	1038.31	952.358	1160.69	1124.26	626.719	917.485	923.87	1243.12	1005.52	180.18
311	1063.78	837.508	952.583	733.274	867.995	798.643	836.12	767.49	676.713	876.293	776.772	835.2	101.64		1220.48	934.491	917.204	884.35	1222.43	960.063	940.924	1011.42	145.36		1070.97	1030.21	960.707	1170.17	1136.54	626.719	913.556	930.01	1243.12	1009.11	182.06
312	1069.44	842.76	955.882	728.022	871.041	817.873	823.333	775.757	676.713	886.393	783.937	839.2	102.88		1222.15	934.491	913.537	884.35	1220.48	952.575	937.294	1009.27	146.45		1077.11	1026.03	964.636	1172.75	1148.82	645.138	901.277	938.114	1224.71	1010.95	176.35
313	1061.17	852.86	964.838	715.094	876.697	832.579	823.333	787.069	676.713	899.321	788.839	843.5	103.32		1222.15	932.493	913.537	884.35	1216.88	961.727	933.663	1009.26	145.52		1077.11	1022.1	966.847	1162.99	1157.17	653.487	892.927	940.324	1218.57	1010.17	173.47
314	1052.91	876.293	986.048	712.67	873.651	839.744	861.696	795.336	676.713	915.078	798.643	853.53	104.35		1209.39	930.781	924.014	889.897	1216.88	971.157	933.663	1010.83	140.23		1070.97	1034.38	966.847	1158.39	1167.49	661.591	886.788	944.253	1208.5	1011.02	170.76
315	1018.97	904.977	988.876	707.418	873.651	859.351	899.567	800.992	668.633	930.834	800.905	859.47	103.37		1216.6	930.781	934.491	893.502	1220.48	972.821	937.294	1015.14	140.84		1067.04	1046.66	958.497	1151.22	1171.41	663.556	884.823	944.253	1216.6	1011.56	171.73
316	974.591	923.158	1010.09	702.165	873.651	871.418	940.389	812.304	668.633	933.258	800.905	864.6	103.95		1218.54	930.781	946.802	895.443	1220.48	974.762	940.924	1018.25	139.48		1038.31	1054.76	950.393	1165.57	1153	653.487	892.927	923.87	1218.57	1005.65	174.13
317	949.356	943.762	1016.21	696.913	865.385	883.484	991.049	817.96	668.633	938.51	805.807	870.64	108.71		1218.54	936.489	955.446	897.385	1216.88	967.274	943.234	1019.32	137.25		1026.03	1065.08	942.289	1172.75	1138.75	647.348	897.102	901.277	1218.57	1001.02	176.71
318	926.732	961.942	1013.39	696.913	857.118	905.354	1016.13	828.837	668.633	938.51	810.709	874.93	110.84		1218.54	938.201	960.684	886.291	1207.45	963.669	943.234	1016.87	136.41		1013.75	1071.22	930.01	1179.93	1122.3	643.173	907.417	880.894	1218.57	996.36	178.62
319	912.809	967.195	995.004	696.913	848.416	924.585	1041.71	837.539	671.461	933.258	812.971	876.53	111.62		1218.54	938.201	959.113	884.35	1213	965.61	942.079	1017.27	138.11		999.509	1073.18	927.8	1182.23	1110.02	638.998	909.381	858.301	1202.36	989.09	178.31
320	898.886	967.195	982.749	702.165	840.15	939.291	1054.5	840.15	676.713	922.754	812.971	876.14	110.69		1235.18	936.489	953.874	882.408	1213	960.063	942.079	1017.58	143.44		987.23	1073.18	919.696	1170.17	1099.71	638.998	909.381	835.707	1198.18	981.36	177.67
321	910.198	961.942	949.755	712.67	826.227	965.686	1060.4	840.15	694.893	917.502	812.971	877.49	106.58		1240.73	930.781	932.919	882.408	1201.9	950.634	943.234	1011.8	145.21		985.02	1071.22	915.521	1162.99	1095.78	638.998	884.823	821.464	1198.18	974.89	179.32
322	915.855	930.834	919.118	712.67	809.259	985.294	1060.4	831.883	702.569	907.401	815.611	871.9	104.45		1236.85	930.781	929.252	882.408	1201.9	943.423	944.554	1009.88	144.96		983.055	1050.59	915.521	1155.81	1095.78	641.208	874.509	807.22	1196.22	968.88	178.49
323	926.732	889.221	907.334	717.922	795.336	992.458	1044.66	823.616	707.822	907.401	815.611	866.19	100.83		1233.24	930.781	946.802	895.443	1207.45	947.028	948.185	1015.56	141.3		983.055	1042.49	919.696	1165.57	1108.06	643.173	868.369	831.778	1206.29	974.27	179.3
324	940.654	855.688	913.462	725.598	784.024	995.098	1016.13	817.96	713.074	907.401	815.611	862.25	96.94		1233.24	930.781	953.874	897.385	1209.39	939.54	948.185	1016.06	141.56		991.159	1032.17	923.87	1175.05	1130.4	649.312	864.44	844.057	1206.29	979.64	179.95
325	963.279	829.832	934.672	730.85	778.803	985.294	988.098	812.304	710.246	909.826	815.611	859.89	96.15		1235.18	943.908	936.325	900.99	1205.79	947.028	948.185	1016.77	140.35		1009.58	1019.89	940.079	1177.35	1138.75	659.627	860.265	860.265	1206.29	985.79	176.93
326	979.812	824.58	952.583	723.174	778.803	970.588	928.094	806.648	707.822	920.33	815.611	855.28	94.26		1236.85	947.903	931.086	900.99	1192.75	943.423	950.495	1014.78	138.23		1019.89	1015.96	944.253	1177.35	1144.89	663.556	860.265	874.754	1206.29	989.69	175.43
327	994.17	827.004	982.749	707.418	787.069	961.161	864.647	800.992	707.822	925.582	822.775	852.85	97.6		1236.85	949.615	927.681	900.99	1192.75	941.481	949.34	1014.1	138.7		1030.21	1011.79	944.253	1175.05	1151.03	667.731	874.509	888.998	1208.5	994.67	172.95
328	1013.75	855.688	1001.13	694.489	806.648	953.62	817.431	798.381	707.822	946.186	825.038	856.38	104.38		1233.24	949.615	925.847	893.502	1194.69	941.481	949.34	1012.53	139.39		1036.35	1011.79	948.428	1175.05	1153	669.696	880.648	897.348	1208.5	997.87	171.57
329	1024.63	879.121	1019.04	681.561	820.571	941.553	788.904	789.68	710.246	951.438	827.677	857.67	110.61		1227.69	945.906	939.73	891.838	1214.94	950.634	949.34	1017.15	140.98		1040.28	1022.1	950.393	1175.05	1154.96	669.696	886.788	905.452	1202.36	1000.79	169.94
330	1018.97	902.553	1043.55	676.309	840.15	934.389	795.298	787.069	713.074	953.862	829.94	863.2	113.27		1226.03	943.908	944.968	887.955	1220.48	961.727	954.125	1019.89	140.97		1040.28	1032.17	933.939	1196.58	1142.68	667.731	895.138	909.627	1196.22	1001.6	171.05
331	1008.09	910.23	1061.46	676.309	851.462	932.127	836.12	781.413	713.074	964.366	834.842	869.95	113.95		1224.09	943.908	948.635	887.955	1220.48	956.181	962.706	1020.57	139.95		1038.31	1040.52	925.835	1206.06	1134.58	663.556	903.242	911.591	1196.22	1002.21	172.49
332	999.391	923.158	1073.72	686.813	854.072	939.291	880.386	773.146	704.994	967.195	844.646	876.98	115.19		1233.24	945.906	941.563	887.955	1220.48	965.61	966.337	1023.01	141.73		1034.14	1050.59	919.696	1206.06	1122.3	643.173	907.417	903.487	1196.22	998.12	177.23
333	963.279	923.158	1092.1	691.661	862.339	963.424	899.567	773.146	699.741	967.195	863.876	881.77	116.25		1238.79	947.903	931.086	893.502	1209.39	967.274	967.492	1022.21	140.44		1015.72	1056.73	913.556	1184.52	1110.02	635.069	907.417	921.906	1196.22	993.46	174.3
334	940.654	884.373	1092.1	696.913	862.339	973.228	928.094	773.146	689.641	964.366	863.876	878.98	116.21		1238.79	961.03	904.893	895.443	1207.45	978.368	967.492	1021.92	141.25		1009.58	1060.9	911.591	1201.47	1099.71	628.929	895.138	930.01	1212.43	994.42	180.48
335	932.388	850.436	1073.72	699.741	865.385	980.392	965.965	784.459	679.137	953.862	863.876	877.21	115.37		1236.85	964.74	894.416	895.443	1207.45	982.25	967.492	1021.23	141.82		1001.47	1062.87	911.591	1206.06	1089.64	622.79	884.823	936.149	1222.74	993.13	184.08
336	924.121	829.832	1052.51	699.741	857.118	982.655	991.049	792.725	660.957	938.51	863.876	872.1	116.27		1227.69	968.735	887.605	891.838	1211.33	978.368	966.337	1018.84	141.97		993.369	1062.87	911.591	1206.06	1087.43	620.58	872.544	942.289	1226.92	991.52	185.84
337	918.465	811.652	1025.17	699.741	840.15	999.623	1022.53	814.915	645.2	925.582	873.68	870.61	119.26		1227.69	968.735	883.938	887.955	1214.94	972.821	967.492	1017.65	144.14		985.02	1048.62	923.87	1201.47	1089.64	618.615	866.405	938.114	1230.84	989.18	185.87
338	932.388	808.823	1022.34	691.661	826.227	1009.43	1038.26	814.915	637.524	907.401	875.943	869.54	124.62		1227.69	968.735	899.654	882.408	1229.64	995.008	969.967	1024.73	144.97		981.09	1042.49	927.8	1194.29	1095.78	622.79	862.23	931.975	1235.02	988.16	185.12
339	955.012	814.076	1003.96	681.561	812.304	1029.03	1048.1	817.96	637.524	899.321	875.943	870.44	128.56		1231.3	968.735	908.298	864.104	1229.64	998.613	977.063	1025.39	147.25		981.09	1034.38	931.975	1189.41	1099.71	626.719	862.23	923.87	1236.98	987.37	183.99
340	977.202	819.328	1003.96	671.057	792.725	1053.17	1038.26	828.837	645.2	891.645	873.68	872.28	132.14		1233.24	968.735	917.204	854.674	1227.97	991.403	979.538	1024.68	148.07		981.09	1030.21	933.939	1191.7	1122.3	645.138	876.719	915.766	1236.98	992.65	180.71
341	1016.36	837.508	995.004	665.805	764.445	1075.04	1032.36	831.883	650.452	891.645	873.68	875.83	137.87		1231.3	968.735	922.442	853.01	1220.48	989.461	979.538	1023.57	145.69		989.194	1024.07	936.149	1196.58	1124.26	649.312	880.648	909.627	1222.74	992.51	177.96
342	1038.55	858.112	992.176	660.553	739.645	1092.01	994	837.539	655.705	891.645	871.041	875.54	140.16		1220.48	978.152	910.131	851.069	1205.79	996.949	979.538	1020.3	140.97		997.299	1022.1	933.939	1203.76	1130.4	651.277	890.963	909.627	1220.78	995.57	178.05
343	1052.91	876.293	986.048	658.129	722.677	1094.27	965.965	840.15	668.633	907.401	871.041	876.68	139.94		1218.54	981.862	903.059	862.163	1200.24	1002.5	979.538	1021.13	137.77		1007.61	1028.24	911.591	1206.06	1132.61	655.452	903.242	930.01	1218.57	999.27	176.59
344	1058.13	910.23	988.876	658.129	722.677	1094.27	933.996	840.15	692.065	915.078	871.041	880.42	136.69		1226.03	983.859	901.488	873.256	1200.24	1000.55	980.693	1023.73	137.63		1011.79	1034.38	907.417	1189.41	1132.61	655.452	909.381	942.289	1230.84	1001.51	175.67
345	1069.44	936.086	988.876	655.705	730.943	1087.1	911.863	840.15	702.569	920.33	873.68	883.34	135.49		1226.03	983.859	901.488	878.803	1207.45	1030.23	982.013	1029.98	137.67		1019.89	1042.49	899.067	1182.23	1132.61	647.348	913.556	954.568	1235.02	1002.98	177.57
346	1075.1	951.842	1007.26	655.705	742.255	1070.14	911.863	837.539	713.074	925.582	873.68	887.64	133.83		1226.03	980.15	917.204	882.408	1211.33	1054.08	984.323	1036.5	135.81		1026.03	1050.59	895.138	1172.75	1122.3	638.998	919.696	971.022	1236.98	1003.72	177.72
347	1077.71	967.195	1052.51	658.129	759.224	1048.27	915.306	831.883	713.074	930.834	873.68	893.44	135.06		1224.09	970.447	931.086	882.408	1207.45	1074.33	989.274	1039.87	133.68		1028	1056.73	892.927	1170.17	1116.16	624.754	921.66	981.09	1236.98	1003.16	180.72
348	1055.52	972.447	1073.72	676.309	781.413	1029.03	940.389	828.837	699.741	938.51	883.484	898.13	131.04		1220.48	968.735	938.158	873.256	1194.69	1085.42	994.059	1039.26	131.61		1032.17	1062.87	901.277	1179.93	1110.02	614.44	915.521	987.23	1239.19	1004.74	184.45
349	1047.25	974.871	1082.67	686.813	792.725	1007.16	962.522	826.227	686.813	930.834	885.747	898.51	129.69		1218.54	968.735	941.563	871.315	1190.81	1090.97	994.059	1039.43	130.74		1032.17	1065.08	915.521	1184.52	1105.84	598.232	913.556	995.58	1241.16	1005.74	188.56
350	999.391	954.266	1113.31	699.741	795.336	985.294	991.049	826.227	681.561	928.006	888.009	896.56	127.53		1218.54	968.735	941.563	871.315	1189.14	1087.36	996.535	1039.03	130.05		1021.86	1065.08	927.8	1189.41	1105.84	594.057	909.381	977.161	1228.88	1002.16	188.04
351	985.468	938.51	1140.65	715.094	803.602	953.62	1025.97	826.227	676.713	928.006	895.551	899.04	129.69		1229.64	976.154	924.014	880.744	1187.2	1113.15	997.69	1044.09	133.88		1013.75	1062.87	938.114	1191.7	1105.84	592.092	909.381	966.847	1224.71	1000.59	187.79
352	963.279	912.654	1152.43	720.346	823.181	939.291	1048.1	826.227	676.713	925.582	904.977	899.34	129.87		1236.85	980.15	920.609	884.35	1194.69	1140.89	997.69	1050.75	138.99		1005.65	1040.52	944.253	1191.7	1108.06	594.057	923.625	956.532	1218.57	998.11	184.88
[truncated: 1,448 more rows]

## Sheet: RR
	HIIT														SIT										THR
[truncated: 1,803 more rows]

## Sheet: VE
	HIIT														SIT										THR
[truncated: 1,803 more rows]

## Sheet: O2%
	HIIT														SIT										THR
[truncated: 1,803 more rows]

## Sheet: CO2%
	HIIT														SIT										THR
[truncated: 1,803 more rows]

## Sheet: VO2
	HIIT														SIT										THR
[truncated: 1,809 more rows]

## Sheet: VCO2
	HIIT														SIT										THR
[truncated: 1,809 more rows]

[truncated: 8 more sheets: REP, RPE, FS, s-RPE, TRIMP, Correlation, ANOVA Results, MANOVA_HR]
